# Supplementary material for: OTUB1 non-catalytically stabilizes the E2 ubiquitin-conjugating enzyme UBE2E1 by preventing its autoubiquitination
Source: J Biol Chem. 2018 Oct 2;293(47):18285–95. doi: 10.1074/jbc.RA118.004677 (PMC6254341; doi:10.1074/jbc.RA118.004677)
Supplement: Supporting Information [file supp_RA118.004677_139149_1_supp_194559_ppcpd5.xlsx]

## Sheet: Sheet1
Accession	Description	ΣCoverage	Σ# Proteins	Σ# Unique Peptides	Σ# Peptides	Σ# PSMs	A6: KO1/WT1	A6: KO2/WT2	A6: KO3/WT3	Score A(3,5)	Coverage A(3,5)	# Peptides A(3,5)	# PSM A(3,5)
568916277	PREDICTED: titin isoform X1 [Mus musculus]	0.15	1	1	6	12				152.861	0.15	11	12
	Sequence	# PSMs	# Proteins	# Protein Groups	Protein Group Accessions	Modifications	MH+ [Da]	127_C/128_N	127_N/126	131/130_C	A3	IonScore A3	Exp Value A3	# Missed Cleavages
	SVDVTEK	2	2	2	46852276;568916277	N-Term(TMT6plex); K7(TMT6plex)	1235.73				High	38.69	0.0183611	0
	QSGDSAWK	2	1	1	568916277	N-Term(TMT6plex); Q1(Deamidated); K8(TMT6plex)	1337.71				High	32.32	0.079451	0
	SLEEPPK	2	1	1	568916277	N-Term(TMT6plex); K7(TMT6plex)	1257.75				High	31.3	0.120908	0
	VEPPPAK	2	4	2	355390255;568916277	N-Term(TMT6plex); K7(TMT6plex)	1195.74				High	24.99	0.0851029	0
	LVIAAAK	3	1	1	568916277	N-Term(TMT6plex); K7(TMT6plex)	1143.79				High	18.3	0.295091	0
	KLPVAAPK	1	1	1	568916277	N-Term(TMT6plex); K1(GlyGly); K8(TMT6plex)	1395.91							1
157057182	bromodomain and WD repeat-containing protein 1 isoform B [Mus musculus]	1.11	4	1	2	6				217.57	1.11	2	6
	Sequence	# PSMs	# Proteins	# Protein Groups	Protein Group Accessions	Modifications	MH+ [Da]	127_C/128_N	127_N/126	131/130_C	A3	IonScore A3	Exp Value A3	# Missed Cleavages
	ISGDTSSEEER	5	4	1	157057182	N-Term(TMT6plex)	1438.69							0
	YHDMPDVIDFLVLR	1	6	2	568962323;157057182	N-Term(TMT6plex)	1962.04							0
226874876	prolyl 4-hydroxylase subunit alpha-2 isoform 2 precursor [Mus musculus]	33.52	1	2	14	35				927.91	33.52	14	35
	Sequence	# PSMs	# Proteins	# Protein Groups	Protein Group Accessions	Modifications	MH+ [Da]	127_C/128_N	127_N/126	131/130_C	A3	IonScore A3	Exp Value A3	# Missed Cleavages
	TAELLQVANYGMGGQYEPHFDFSR	2	2	2	209862961;226874876	N-Term(TMT6plex)	2959.43							0
	VATFLNYMSDVEAGGATVFPDLGAAIWPK	1	1	1	226874876	N-Term(TMT6plex); K29(TMT6plex)	3498.83							0
	QLDAGEEATVTK	4	2	2	209862961;226874876	N-Term(TMT6plex); K12(TMT6plex)	1719.95							0
	TAELLQVANYGMGGQYEPHFDFSR	3	2	2	226874876;209862961	N-Term(TMT6plex); Q6(Deamidated); M12(Oxidation)	2976.43							0
	SAADPEGYLAHPVNAYK	6	2	2	209862961;226874876	N-Term(TMT6plex); K17(TMT6plex)	2261.2							0
	EYILVEEAK	4	2	2	209862961;226874876	N-Term(TMT6plex); K9(TMT6plex)	1551.91							0
	SSWLEEDDDPVVAR	2	2	2	209862961;226874876	N-Term(TMT6plex)	1846.9							0
	YYDVMSDEEIER	1	2	2	209862961;226874876	N-Term(TMT6plex)	1777.82							0
	TGVLTVASYR	2	2	2	209862961;226874876	N-Term(TMT6plex)	1295.75							0
	QFFPTDEDESGAAR	1	2	2	209862961;226874876	N-Term(TMT6plex)	1798.85							0
	LLSLDPSHER	2	2	2	209862961;226874876	N-Term(TMT6plex)	1395.78							0
	YYDVMSDEEIER	2	2	2	209862961;226874876	N-Term(TMT6plex); M5(Oxidation)	1793.81							0
	SDEQDAFK	1	1	1	226874876	N-Term(TMT6plex); K8(TMT6plex)	1397.73							0
	GELPGTK	1	2	2	209862961;226874876	N-Term(TMT6plex); K7(TMT6plex)	1159.71							0
	DLVQSLK	2	2	2	209862961;226874876	N-Term(TMT6plex); K7(TMT6plex)	1260.79							0
	MEALTSR	1	2	2	209862961;226874876	N-Term(TMT6plex)	1036.57							0
111154109	GTPase NRas precursor [Mus musculus]	51.32	2	1	7	19				699.63	51.32	7	19
	Sequence	# PSMs	# Proteins	# Protein Groups	Protein Group Accessions	Modifications	MH+ [Da]	127_C/128_N	127_N/126	131/130_C	A3	IonScore A3	Exp Value A3	# Missed Cleavages
	DSDDVPMVLVGNK	3	3	2	194440734;111154109	N-Term(TMT6plex); K13(TMT6plex)	1847							0
	QVVIDGETCLLDILDTAGQEEYSAMR	3	4	3	194440734;266458391;111154109	N-Term(TMT6plex); C9(Methylthio); M25(Oxidation)	3160.52							0
	LVVVGAGGVGK	5	4	3	194440734;266458391;111154109	N-Term(TMT6plex); K11(TMT6plex)	1413.92							0
	QGVEDAFYTLVR	1	3	2	194440734;111154109	N-Term(TMT6plex)	1626.87							0
	SALTIQLIQNHFVDEYDPTIEDSYR	4	4	3	194440734;266458391;111154109	N-Term(TMT6plex)	3196.61							0
	SFADINLYR	1	2	1	111154109	N-Term(TMT6plex)	1327.72							0
	SALTIQLIQNHFVDEYDPTIEDSYRK	1	4	3	194440734;266458391;111154109	N-Term(TMT6plex); K26(TMT6plex)	3553.86							1
	DSDDVPMVLVGNK	1	3	2	194440734;111154109	N-Term(TMT6plex); M7(Oxidation); K13(TMT6plex)	1863							0
21539593	interferon-induced transmembrane protein 3 [Mus musculus]	17.52	1	1	2	6				195.06	17.52	2	6
	Sequence	# PSMs	# Proteins	# Protein Groups	Protein Group Accessions	Modifications	MH+ [Da]	127_C/128_N	127_N/126	131/130_C	A3	IonScore A3	Exp Value A3	# Missed Cleavages
	MVGDVTGAQAYASTAK	2	1	1	21539593	N-Term(TMT6plex); K16(TMT6plex)	2028.08							0
	TTVINMPR	4	2	2	13507626;21539593	N-Term(TMT6plex)	1160.67							0
254028183	polycomb group RING finger protein 2 [Mus musculus]	8.77	1	1	4	4				84.55	8.77	4	4
	Sequence	# PSMs	# Proteins	# Protein Groups	Protein Group Accessions	Modifications	MH+ [Da]	127_C/128_N	127_N/126	131/130_C	A3	IonScore A3	Exp Value A3	# Missed Cleavages
	TLQDIVYK	1	2	2	46559391;254028183	N-Term(TMT6plex); K8(TMT6plex)	1437.87							0
	NGPLPLK	1	2	2	46559391;254028183	N-Term(TMT6plex); N1(Deamidated); K7(TMT6plex)	1197.76							0
	TRPLLSIR	1	1	1	254028183	N-Term(TMT6plex)	1184.77							0
	LVPGLFK	1	2	2	46559391;254028183	N-Term(TMT6plex); K7(TMT6plex)	1231.82							0
326537318	tripartite motif-containing protein 47 isoform 1 [Mus musculus]	23.83	1	1	12	20				674.11	23.83	12	20
	Sequence	# PSMs	# Proteins	# Protein Groups	Protein Group Accessions	Modifications	MH+ [Da]	127_C/128_N	127_N/126	131/130_C	A3	IonScore A3	Exp Value A3	# Missed Cleavages
	LGSEADVESQDPDSTSLLESEAPR	1	1	1	326537318	N-Term(TMT6plex)	2761.33							0
	NHTLSELLQLR	1	2	2	326537318;326537320	N-Term(TMT6plex)	1552.9							0
	FAYIVDLDSDTADK	3	2	2	326537320;326537318	N-Term(TMT6plex); K14(TMT6plex)	2031.07							0
	GLGSNEDGLQK	2	2	2	326537320;326537318	N-Term(TMT6plex); K11(TMT6plex)	1575.88							0
	ALQEVEQSK	3	2	2	326537320;326537318	N-Term(TMT6plex); K9(TMT6plex)	1489.86							0
	GHELVPLEQER	2	2	2	326537320;326537318	N-Term(TMT6plex)	1535.84							0
	FTHCEQVLGEGALDR	1	2	2	326537320;326537318	N-Term(TMT6plex); C4(Methylthio)	1949.94							0
	LALEEGCGPGPGPPR	1	2	2	326537320;326537318	N-Term(TMT6plex); C7(Methylthio)	1724.87							0
	FLQLFGTK	3	2	2	326537320;326537318	N-Term(TMT6plex); K8(TMT6plex)	1411.87							0
	MDELGAGIAQSR	1	2	2	326537320;326537318	N-Term(TMT6plex); M1(Oxidation)	1492.76							0
	DTLISACASQWEQLR	1	2	2	326537320;326537318	N-Term(TMT6plex); C7(Methylthio)	1995.99							0
	VLSAAEDR	1	2	2	326537320;326537318	N-Term(TMT6plex)	1089.61							0
568950414	PREDICTED: ataxin 2-like isoform X7 [Mus musculus]	25.45	2	1	22	55				1766.9	25.45	22	55
	Sequence	# PSMs	# Proteins	# Protein Groups	Protein Group Accessions	Modifications	MH+ [Da]	127_C/128_N	127_N/126	131/130_C	A3	IonScore A3	Exp Value A3	# Missed Cleavages
	TTYDSSLSSYTVPLEK	4	4	2	568950412;568950414	N-Term(TMT6plex); K16(TMT6plex)	2249.2							0
	LQPSSSPETGLDPFPSR	6	4	2	568950412;568950414	N-Term(TMT6plex)	2044.06							0
	IAMENDDGRTEEEK	2	4	2	568950412;568950414	N-Term(TMT6plex); K14(TMT6plex)	2095.04							1
	FTDSAIAMNSK	2	4	2	568950412;568950414	N-Term(TMT6plex); K11(TMT6plex)	1642.89							0
	EEGPVTEQVK	2	4	2	568950412;568950414	N-Term(TMT6plex); K10(TMT6plex)	1573.89							0
	GPPQSPVFEGVYNNSR	2	4	2	568950412;568950414	N-Term(TMT6plex)	1977.01							0
	AEGLQVGQDAR	2	2	1	568950414	N-Term(TMT6plex)	1372.74							0
	FNEENYGVK	4	4	2	568950412;568950414	N-Term(TMT6plex); K9(TMT6plex)	1557.83							0
	FELAVDAVHR	4	4	2	568950412;568950414	N-Term(TMT6plex)	1385.77							0
	NVDFNYATK	3	4	2	568950412;568950414	N-Term(TMT6plex); K9(TMT6plex)	1529.84							0
	EFNPTKPLLSVNK	1	4	2	568950412;568950414	N-Term(TMT6plex); K6(TMT6plex); K13(TMT6plex)	2174.32							0
	NLEAQELAR	2	4	2	568950412;568950414	N-Term(TMT6plex)	1272.71							0
	NGTTYEGIFK	4	4	2	568950412;568950414	N-Term(TMT6plex); N1(Deamidated); K10(TMT6plex)	1588.86							0
	NGTTYEGIFK	1	4	2	568950412;568950414	N-Term(TMT6plex); K10(TMT6plex)	1587.88							0
	FTDSAIAMNSK	1	4	2	568950412;568950414	N-Term(TMT6plex); N9(Deamidated); K11(TMT6plex)	1643.87							0
	RFQLEELR	1	4	2	568950412;568950414	N-Term(TMT6plex)	1319.76							1
	STLNPNAK	1	6	3	124244104;568950412;568950414	N-Term(TMT6plex); K8(TMT6plex)	1302.78							0
	EKEVDGLLTSDPMGSPVSSK	1	4	2	568950412;568950414	N-Term(TMT6plex); K2(TMT6plex); K20(TMT6plex)	2763.51							1
	STLNPNAK	1	6	3	124244104;568950414;568950412	N-Term(TMT6plex); N6(Deamidated); K8(TMT6plex)	1303.76							0
	VPGLQNEQK	2	4	2	568950412;568950414	N-Term(TMT6plex); K9(TMT6plex)	1470.87							0
	EIESSPQYR	2	4	2	568950412;568950414	N-Term(TMT6plex)	1337.69							0
	TESILDK	1	4	2	568950412;568950414	N-Term(TMT6plex); K7(TMT6plex)	1263.76							0
	DNSEEFR	3	4	2	568950412;568950414	N-Term(TMT6plex)	1125.54							0
	LSLTPTDVK	2	4	2	568950412;568950414	N-Term(TMT6plex); K9(TMT6plex)	1431.88							0
	REDIVDTMVFKPSDVLLVHFR	1	4	2	568950412;568950414	N-Term(TMT6plex); K11(TMT6plex)	2974.67							1
568915193	PREDICTED: catenin delta-1 isoform X12 [Mus musculus]	46.1	5	1	29	85				2550.25	46.1	29	85
	Sequence	# PSMs	# Proteins	# Protein Groups	Protein Group Accessions	Modifications	MH+ [Da]	127_C/128_N	127_N/126	131/130_C	A3	IonScore A3	Exp Value A3	# Missed Cleavages
	NGNGGPGPYVGQAGTATLPR	5	10	2	146231979;568915193	N-Term(TMT6plex); N1(Deamidated); N3(Deamidated)	2115.07							0
	TVQPVPMGPDGLPVDASAVSNNYIQTLGR	8	10	2	146231979;568915193	N-Term(TMT6plex); Q3(Deamidated)	3226.68							0
	NLPGGQQNSSWNFSEDTVVSILNTINEVIAENLEAAK	1	10	2	146231979;568915193	N-Term(TMT6plex); K37(TMT6plex)	4460.31							0
	TPAILEASAGAIQNLCAGR	2	10	2	146231979;568915193	N-Term(TMT6plex); C16(Methylthio)	2131.12							0
	TVQPVPMGPDGLPVDASAVSNNYIQTLGR	1	10	2	146231979;568915193	N-Term(TMT6plex); M7(Oxidation)	3241.68							0
	TVQPVPMGPDGLPVDASAVSNNYIQTLGR	3	10	2	146231979;568915193	N-Term(TMT6plex)	3225.68							0
	HYEDGYPGGSDNYGSLSR	3	10	2	146231979;568915193	N-Term(TMT6plex)	2202.99							0
	VSPQDANSLMANGTLTR	1	10	2	146231979;568915193	N-Term(TMT6plex)	2004.04							0
	VSPQDANSLMANGTLTR	3	10	2	146231979;568915193	N-Term(TMT6plex); M10(Oxidation); N12(Deamidated)	2021.02							0
	GIPILVGLLDHPK	2	10	2	146231979;568915193	N-Term(TMT6plex); K13(TMT6plex)	1830.16							0
	SLDNNYSTLNER	3	5	1	568915193	N-Term(TMT6plex)	1654.82							0
	VGGSSVDLHR	2	10	2	146231979;568915193	N-Term(TMT6plex)	1255.7							0
	SMGYDDLDYGMMSDYGTAR	2	10	2	146231979;568915193	N-Term(TMT6plex)	2377							0
	VSPQDANSLMANGTLTR	4	10	2	146231979;568915193	N-Term(TMT6plex); N12(Deamidated)	2005.02							0
	AAALVLQTIWGYK	2	10	2	146231979;568915193	N-Term(TMT6plex); K13(TMT6plex)	1892.14							0
	SYEDMIGEEVPPDQYYWAPLAQHER	1	10	2	146231979;568915193	N-Term(TMT6plex); M5(Oxidation)	3268.51							0
	MEIVDHALHALTDEVIIPHSGWER	2	10	2	146231979;568915193	N-Term(TMT6plex)	2997.55							0
	FHPEPYGLEDDQR	3	10	2	146231979;568915193	N-Term(TMT6plex)	1831.89							0
	SYEDMIGEEVPPDQYYWAPLAQHER	1	10	2	146231979;568915193	N-Term(TMT6plex)	3252.51							0
	KPTEDPANDTVDFPK	1	10	2	146231979;568915193	N-Term(TMT6plex); K1(TMT6plex); K15(TMT6plex)	2361.29							0
	ECDGLVDALIFIVQAEIGQK	1	10	2	146231979;568915193	N-Term(TMT6plex); C2(Methylthio); K20(TMT6plex)	2665.44							0
	SGDLGDMEPLK	2	10	2	146231979;568915193	N-Term(TMT6plex); K11(TMT6plex)	1619.87							0
	SDFQVNLNNASR	3	10	2	146231979;568915193	N-Term(TMT6plex)	1593.82							0
	GSLASLDSLR	1	10	2	146231979;568915193	N-Term(TMT6plex)	1247.72							0
	SDFQVNLNNASR	4	10	2	146231979;568915193	N-Term(TMT6plex); N8(Deamidated)	1594.8							0
	SGDLGDMEPLK	1	10	2	146231979;568915193	N-Term(TMT6plex); M7(Oxidation); K11(TMT6plex)	1635.87							0
	LVENCVCLLR	1	10	2	146231979;568915193	N-Term(TMT6plex); C5(Methylthio); C7(Methylthio)	1482.75							0
	EQEAQFEK	3	10	2	146231979;568915193	N-Term(TMT6plex); K8(TMT6plex)	1466.79							0
	QPELPEVIAMLGFR	2	10	2	146231979;568915193	N-Term(TMT6plex)	1829.02							0
	KNGNGGPGPYVGQAGTATLPR	2	10	2	146231979;568915193	K1(TMT6plex); N-Term(TMT6plex); N2(Deamidated); N4(Deamidated)	2472.33							1
	SLDNNYSTLNER	2	5	1	568915193	N-Term(TMT6plex); N5(Deamidated)	1655.81							0
	GYELLFQPEVVR	3	10	2	146231979;568915193	N-Term(TMT6plex)	1678.94							0
	HAIPNLVK	3	10	2	146231979;568915193	N-Term(TMT6plex); K8(TMT6plex)	1349.87							0
	LNGPQDHNHLLYSTIPR	1	10	2	146231979;568915193	N-Term(TMT6plex); N2(Deamidated)	2205.16							0
	KPTEDPANDTVDFPK	1	10	2	146231979;568915193	N-Term(TMT6plex); K1(TMT6plex); N8(Deamidated); K15(TMT6plex)	2362.28							0
	QDVYGPQPQVR	1	10	2	146231979;568915193	N-Term(TMT6plex)	1515.81							0
	IYISLLK	2	10	2	146231979;568915193	N-Term(TMT6plex); K7(TMT6plex)	1307.87							0
	EIPQAER	2	10	2	146231979;568915193	N-Term(TMT6plex)	1071.6							0
595582170	sequestosome-1 isoform 2 [Mus musculus]	35.64	1	3	7	19				699.17	35.64	7	19
	Sequence	# PSMs	# Proteins	# Protein Groups	Protein Group Accessions	Modifications	MH+ [Da]	127_C/128_N	127_N/126	131/130_C	A3	IonScore A3	Exp Value A3	# Missed Cleavages
	NYDIGAALDTIQYSK	5	2	2	6754954;595582170	N-Term(TMT6plex); K15(TMT6plex)	2130.15							0
	LTPTTPESSSTGTEDK	4	2	2	6754954;595582170	N-Term(TMT6plex); K16(TMT6plex)	2109.1							0
	EVDPSTEADPR	3	1	1	595582170	N-Term(TMT6plex)	1444.71							0
	NVGESVAAALSPLGIEVDIDVEHGGK	2	2	2	6754954;595582170	N-Term(TMT6plex); K26(TMT6plex)	3034.65							0
	LIESLSQMLSMGFSDEGGWLTR	3	2	2	595582170;6754954	N-Term(TMT6plex); M8(Oxidation)	2702.34							0
	SNTQPSSCSSEVSKPDGAGEGPAQSLTEQMK	1	2	2	6754954;595582170	N-Term(TMT6plex); C8(Methylthio); K14(TMT6plex); M30(Oxidation); K31(TMT6plex)	3886.89							0
	DEDGDLVAFSSDEELTMAMSYVK	1	2	2	6754954;595582170	N-Term(TMT6plex); K23(TMT6plex)	3010.44							0
568961743	PREDICTED: heterogeneous nuclear ribonucleoprotein Q isoform X1 [Mus musculus]	48.43	1	3	24	120				3761.89	48.43	24	120
	Sequence	# PSMs	# Proteins	# Protein Groups	Protein Group Accessions	Modifications	MH+ [Da]	127_C/128_N	127_N/126	131/130_C	A3	IonScore A3	Exp Value A3	# Missed Cleavages
	VTEGLTDVILYHQPDDK	4	2	2	114145493;568961743	N-Term(TMT6plex); K17(TMT6plex)	2401.31							0
	VWGNVGTVEWADPIEDPDPEVMAK	10	2	2	114145493;568961743	N-Term(TMT6plex); K24(TMT6plex)	3112.58							0
	VWGNVGTVEWADPIEDPDPEVMAK	6	2	2	114145493;568961743	N-Term(TMT6plex); M22(Oxidation); K24(TMT6plex)	3128.57							0
	LDEIYVAGLVAHSDLDER	12	2	2	114145493;568961743	N-Term(TMT6plex)	2244.18							0
	NLANTVTEEILEK	5	2	2	114145493;568961743	N-Term(TMT6plex); K13(TMT6plex)	1932.11							0
	DLEGENIEIVFAKPPDQK	7	2	2	114145493;568961743	N-Term(TMT6plex); K13(TMT6plex); K18(TMT6plex)	2729.53							0
	QTNNQNWGSQPIAQQPLQAGK	1	1	1	568961743	N-Term(TMT6plex); K21(TMT6plex)	2766.47							0
	DLFEDELVPLFEK	9	2	2	114145493;568961743	N-Term(TMT6plex); K13(TMT6plex)	2052.14							0
	GFCFLEYEDHK	3	3	3	114145493;459683864;568961743	N-Term(TMT6plex); C3(Methylthio); K11(TMT6plex)	1891.92							0
	YGGPPPDSVYSGQQPSVGTEIFVGK	6	2	2	114145493;568961743	N-Term(TMT6plex); K25(TMT6plex)	3024.58							0
	EFNEDGALAVLQQFK	3	2	2	114145493;568961743	N-Term(TMT6plex); K15(TMT6plex)	2167.18							0
	EQILEEFSK	4	2	2	114145493;568961743	N-Term(TMT6plex); K9(TMT6plex)	1580.9							0
	TGYTLDVTTGQR	4	3	3	114145493;459683864;568961743	N-Term(TMT6plex)	1540.82							0
	SAFLCGVMK	1	3	3	114145493;459683864;568961743	N-Term(TMT6plex); C5(Methylthio); M8(Oxidation); K9(TMT6plex)	1475.78							0
	DYAFIHFDER	4	2	2	114145493;568961743	N-Term(TMT6plex)	1541.76							0
	EAAQEAVK	16	3	3	114145493;459683864;568961743	N-Term(TMT6plex); K8(TMT6plex)	1303.76							0
	DSDLSHVQNK	2	2	2	114145493;568961743	N-Term(TMT6plex); K10(TMT6plex)	1600.87							0
	VTEGLTDVILYHQPDDKK	2	2	2	114145493;568961743	N-Term(TMT6plex); K17(TMT6plex); K18(TMT6plex)	2758.56							1
	LFVGSIPK	5	3	3	114145493;459683864;568961743	N-Term(TMT6plex); K8(TMT6plex)	1318.85							0
	YGGPPPDSVYSGQQPSVGTEIFVGK	2	2	2	568961743;114145493	N-Term(TMT6plex); Q14(Deamidated); K25(TMT6plex)	3025.58							0
	SAFLCGVMK	2	3	3	114145493;459683864;568961743	N-Term(TMT6plex); C5(Methylthio); K9(TMT6plex)	1459.79							0
	LYNNHEIR	3	2	2	114145493;568961743	N-Term(TMT6plex)	1287.7							0
	GYAFVTFCTK	2	2	2	114145493;568961743	N-Term(TMT6plex); C8(Methylthio); K10(TMT6plex)	1640.86							0
	AMEEMNGK	3	2	2	114145493;568961743	N-Term(TMT6plex); N6(Deamidated); K8(TMT6plex)	1368.69							0
	ADGYNQPDTK	1	2	2	114145493;568961743	N-Term(TMT6plex); K10(TMT6plex)	1566.82							0
	SFSQFGK	1	2	2	114145493;568961743	N-Term(TMT6plex); K7(TMT6plex)	1258.72							0
	AGPIWDLR	2	3	3	114145493;459683864;568961743	N-Term(TMT6plex)	1156.67							0
568961633	PREDICTED: protein dopey-1 isoform X7 [Mus musculus]	0.98	7	1	2	2				71.9749	0.98	2	2
	Sequence	# PSMs	# Proteins	# Protein Groups	Protein Group Accessions	Modifications	MH+ [Da]	127_C/128_N	127_N/126	131/130_C	A3	IonScore A3	Exp Value A3	# Missed Cleavages
	NFEYSSEWADLISALGK	1	7	1	568961633	N-Term(TMT6plex); K17(TMT6plex)	2388.26							0
	TNTLLEK	1	7	1	568961633	N-Term(TMT6plex); K7(TMT6plex)	1276.79							0
695271686	protein flightless-1 homolog isoform 2 [Mus musculus]	37.64	1	4	34	91				2807.21	37.64	34	91
	Sequence	# PSMs	# Proteins	# Protein Groups	Protein Group Accessions	Modifications	MH+ [Da]	127_C/128_N	127_N/126	131/130_C	A3	IonScore A3	Exp Value A3	# Missed Cleavages
	LAGASPATVAAAAAGSGSK	1	1	1	695271686	N-Term(TMT6plex); K19(TMT6plex)	2016.15							0
	TQSNLPTSLEGLSNLSDVDLSCNDLTR	2	2	2	11528490;695271686	N-Term(TMT6plex); C22(Methylthio)	3167.55							0
	NAEAVLQGQGLSGK	4	2	2	11528490;695271686	N-Term(TMT6plex); K14(TMT6plex)	1830.05							0
	QLPAMMALQTLHLR	1	2	2	11528490;695271686	N-Term(TMT6plex)	1852.05							0
	LDDLSVLDLSHNQLTECPR	1	2	2	11528490;695271686	N-Term(TMT6plex); C17(Methylthio)	2443.22							0
	GAQATLSNTTK	4	2	2	11528490;695271686	N-Term(TMT6plex); K11(TMT6plex)	1549.9							0
	LAEDILNTMFDASYSK	2	2	2	11528490;695271686	N-Term(TMT6plex); K16(TMT6plex)	2276.19							0
	VGLGLGYLELPQINYK	5	2	2	11528490;695271686	N-Term(TMT6plex); K16(TMT6plex)	2235.32							0
	YWVPVEYEEEEK	1	2	2	11528490;695271686	N-Term(TMT6plex); K12(TMT6plex)	2058.05							0
	LLQSLLDTR	1	2	2	695271686;11528490	N-Term(TMT6plex)	1287.79							0
	SLEGTEAQVFK	5	2	2	11528490;695271686	N-Term(TMT6plex); K11(TMT6plex)	1666.94							0
	QVINEGEEPENFFWVGIGAQKPYDDDAEYMK	4	2	2	11528490;695271686	N-Term(TMT6plex); N11(Deamidated); K21(TMT6plex); K31(TMT6plex)	4307.14							0
	GVDLSGNDFK	3	2	2	11528490;695271686	N-Term(TMT6plex); K10(TMT6plex)	1509.83							0
	LDFDGLPSGIGK	2	2	2	11528490;695271686	N-Term(TMT6plex); K12(TMT6plex)	1676.96							0
	AEITLLVQGQEPPGFWDVLGGEPSEIK	3	2	2	11528490;695271686	N-Term(TMT6plex); K27(TMT6plex)	3367.82							0
	NQEESIDAR	4	2	2	11528490;695271686	N-Term(TMT6plex)	1290.65							0
	GMSDVAQEK	2	2	2	11528490;695271686	N-Term(TMT6plex); K9(TMT6plex)	1422.77							0
	EGEEAAAEAEEK	1	2	2	11528490;695271686	N-Term(TMT6plex); K12(TMT6plex)	1720.87							0
	VPFESEDNQGIVYAWVGR	3	2	2	11528490;695271686	N-Term(TMT6plex)	2295.16							0
	LVHLQTLVLNGNPLLHAQLR	9	2	2	695271686;11528490	N-Term(TMT6plex); N10(Deamidated)	2479.47							0
	DSAQDVQAK	4	2	2	11528490;695271686	N-Term(TMT6plex); K9(TMT6plex)	1419.79							0
	NSGVPDDIFK	7	2	2	11528490;695271686	N-Term(TMT6plex); K10(TMT6plex)	1549.86							0
	VTQGTLQPTLYQIR	2	2	2	11528490;695271686	N-Term(TMT6plex)	1847.06							0
	LVTLPEAIHFLTEIQVLDVR	5	2	2	11528490;695271686	N-Term(TMT6plex)	2535.48							0
	LTSLEEFMAANNNLELIPESLCR	3	2	2	11528490;695271686	N-Term(TMT6plex); N13(Deamidated); C22(Methylthio)	2883.44							0
	ADLTALFLPR	2	2	2	11528490;695271686	N-Term(TMT6plex)	1345.8							0
	NQEESIDAR	2	2	2	11528490;695271686	N-Term(TMT6plex); N1(Deamidated)	1291.63							0
	ENPSLVMPPKPADR	1	2	2	11528490;695271686	N-Term(TMT6plex); K10(TMT6plex)	2009.13							0
	MTQQQENPK	1	2	2	11528490;695271686	N-Term(TMT6plex); K9(TMT6plex)	1561.84							0
	NHVPDDFWPPQPK	1	2	2	11528490;695271686	N-Term(TMT6plex); K13(TMT6plex)	2035.08							0
	NYLGAECR	1	2	2	11528490;695271686	N-Term(TMT6plex); C7(Methylthio)	1200.57							0
	ASDPDEAK	1	2	2	11528490;695271686	N-Term(TMT6plex); K8(TMT6plex)	1290.69							0
	FESLFPGK	1	2	2	11528490;695271686	N-Term(TMT6plex); K8(TMT6plex)	1382.81							0
	LYLNSNK	1	2	2	11528490;695271686	N-Term(TMT6plex); K7(TMT6plex)	1309.79							0
	GGYFPENVK	1	2	2	11528490;695271686	N-Term(TMT6plex); K9(TMT6plex)	1468.82							0
569002126	PREDICTED: echinoderm microtubule associated protein like 4 isoform X3 [Mus musculus]	7.49	1	1	7	7				235.944	7.49	7	7
	Sequence	# PSMs	# Proteins	# Protein Groups	Protein Group Accessions	Modifications	MH+ [Da]	127_C/128_N	127_N/126	131/130_C	A3	IonScore A3	Exp Value A3	# Missed Cleavages
	VQQQEDEITVLK	1	4	2	167234435;569002126	N-Term(TMT6plex); K12(TMT6plex)	1888.08							0
	IATGQIAGVDK	1	4	2	167234435;569002126	N-Term(TMT6plex); K11(TMT6plex)	1530.93							0
	ASPSPQPSSQPLQINR	1	4	2	167234435;569002126	N-Term(TMT6plex)	1936.05							0
	DVIVNQEGEYIK	1	1	1	569002126	N-Term(TMT6plex); K12(TMT6plex)	1865.04							0
	ETLSSAAK	1	4	2	569002126;167234435	N-Term(TMT6plex); K8(TMT6plex)	1264.75							0
	AALADVLR	1	4	2	167234435;569002126	N-Term(TMT6plex)	1057.66							0
	LSALESR	1	4	2	167234435;569002126	N-Term(TMT6plex)	1004.59							0
569004425	PREDICTED: protein spire homolog 1 isoform X5 [Mus musculus]	2.33	6	1	2	3				56.1199	2.33	2	3
	Sequence	# PSMs	# Proteins	# Protein Groups	Protein Group Accessions	Modifications	MH+ [Da]	127_C/128_N	127_N/126	131/130_C	A3	IonScore A3	Exp Value A3	# Missed Cleavages
	DALSLEEILR	1	6	1	569004425	N-Term(TMT6plex)	1387.8							0
	SLVLANK	2	6	1	569004425	N-Term(TMT6plex); K7(TMT6plex)	1202.79							0
568949725	PREDICTED: phosphatidylinositol 3,4,5-trisphosphate 5-phosphatase 2 isoform X2 [Mus musculus]	12.43	1	1	11	14				420.627	12.43	11	14
	Sequence	# PSMs	# Proteins	# Protein Groups	Protein Group Accessions	Modifications	MH+ [Da]	127_C/128_N	127_N/126	131/130_C	A3	IonScore A3	Exp Value A3	# Missed Cleavages
	SEGTSEQEGVAAPPPK	1	2	2	170172577;568949725	N-Term(TMT6plex); K16(TMT6plex)	2042.08							0
	ESIQEDLAEE	1	1	1	568949725	N-Term(TMT6plex)	1391.68							0
	SFENDAQSSDNINFLK	1	2	2	170172577;568949725	N-Term(TMT6plex); K16(TMT6plex)	2287.16							0
	TLSEVDYAPGPGR	1	2	2	568949725;170172577	N-Term(TMT6plex)	1590.84							0
	LLQQQSLPQTGEQELESLVLK	1	2	2	170172577;568949725	N-Term(TMT6plex); K21(TMT6plex)	2839.62							0
	ILPDGEDFLAVQTSQGVPVR	3	2	2	170172577;568949725	N-Term(TMT6plex)	2370.29							0
	VLSGLEILSK	1	2	2	170172577;568949725	N-Term(TMT6plex); K10(TMT6plex)	1516.97							0
	LDMDIQEILNYISR	1	2	2	170172577;568949725	N-Term(TMT6plex)	1952.04							0
	EEPLNPR	1	2	2	568949725;170172577	N-Term(TMT6plex)	1083.6							0
	EFEPLLR	2	3	3	170172577;84794548;568949725	N-Term(TMT6plex)	1132.66							0
	DSQEDWTTFTHDR	1	2	2	170172577;568949725	N-Term(TMT6plex)	1866.85							0
568927075	PREDICTED: ubiquitin-conjugating enzyme E2 J1 isoform X1 [Mus musculus]	41.37	1	1	7	15				521.65	41.37	7	15
	Sequence	# PSMs	# Proteins	# Protein Groups	Protein Group Accessions	Modifications	MH+ [Da]	127_C/128_N	127_N/126	131/130_C	A3	IonScore A3	Exp Value A3	# Missed Cleavages
	GEGAIGSLDYTPEER	4	2	2	31980960;568927075	N-Term(TMT6plex)	1822.9							0
	GPPDSDFDGGVYHGR	2	2	2	31980960;568927075	N-Term(TMT6plex)	1804.85							0
	TALLAIIGFMPTK	3	2	2	31980960;568927075	N-Term(TMT6plex); K13(TMT6plex)	1834.13							0
	YGAQNPSGAPLPQPTQPAPK	2	1	1	568927075	N-Term(TMT6plex); K20(TMT6plex)	2477.36							0
	TALLAIIGFMPTK	1	2	2	31980960;568927075	N-Term(TMT6plex); M10(Oxidation); K13(TMT6plex)	1850.12							0
	RAQQQSQR	1	2	2	31980960;568927075	N-Term(TMT6plex)	1230.69							1
	RPSTSPDVLQGQPPR	1	2	2	31980960;568927075	N-Term(TMT6plex)	1864.02							0
	EAAELKDPTDHYHAQPLEDNLFEWHFTVR	1	2	2	31980960;568927075	N-Term(TMT6plex); K6(TMT6plex)	3966.98							1
134023662	14-3-3 protein sigma [Mus musculus]	33.06	1	5	8	62	0.716235	0.266763	0.265912	1706.47	33.06	14	62
	Sequence	# PSMs	# Proteins	# Protein Groups	Protein Group Accessions	Modifications	MH+ [Da]	127_C/128_N	127_N/126	131/130_C	A3	IonScore A3	Exp Value A3	# Missed Cleavages
	TTFDEAMADLHTLSEDSYK	2	1	1	134023662	N-Term(TMT6plex); K19(TMT6plex)	2632.29	0.266763	0.430287	0.19425	High	72.4	1.57555e-05	0
	DSTLIMQLLR	14	7	7	31543976;226874906;6756039;134023662;6756037;359385698;31543974	N-Term(TMT6plex)	1418.82				High	63.7	0.00010063	0
	DSTLIMQLLR	6	7	7	31543976;226874906;6756039;134023662;6756037;359385698;31543974	N-Term(TMT6plex); M6(Oxidation)	1434.82				High	51.84	0.00157702	0
	NLLSVAYK	14	7	7	31543976;226874906;6756039;134023662;6756037;359385698;31543974	N-Term(TMT6plex); K8(TMT6plex)	1365.85				High	50.63	0.000502979	0
	NLLSVAYK	2	7	7	31543976;226874906;6756039;134023662;6756037;359385698;31543974	N-Term(TMT6plex); N1(Deamidated); K8(TMT6plex)	1366.84				High	49.08	0.000926343	0
	VLSSIEQK	18	5	5	31543976;6756039;6756037;31543974;134023662	N-Term(TMT6plex); K8(TMT6plex)	1361.84				High	47.72	0.00201332	0
	YLAEVATGDDKK	1	1	1	134023662	N-Term(TMT6plex); K11(TMT6plex); K12(TMT6plex)	1997.15	0.185085	0.369004	0.255503	High	35.28	0.0592077	1
	GVCDTVLGLLDSHLIK	1	1	1	134023662	N-Term(TMT6plex); C3(Methylthio); K16(TMT6plex)	2187.23	0.383067	0.990177	0.499641	High	31.6	0.168841	0
	YLAEVATGDDK	2	1	1	134023662	N-Term(TMT6plex); K11(TMT6plex)	1639.9	0.843174	0.955958	0.811356	High	31.52	0.151579	0
	GEELSCEER	2	1	1	134023662	N-Term(TMT6plex); C6(Methylthio)	1326.59	0.174684	0.716235	0.265912	High	24.57	0.0696557	0
557636704	barrier-to-autointegration factor [Mus musculus]	43.82	1	3	3	10	0.755463	0.179038	0.268476	290.83	43.82	5	10
	Sequence	# PSMs	# Proteins	# Protein Groups	Protein Group Accessions	Modifications	MH+ [Da]	127_C/128_N	127_N/126	131/130_C	A3	IonScore A3	Exp Value A3	# Missed Cleavages
	DFVAEPMGEKPVGSLAGIGDVLSK	1	1	1	557636704	N-Term(TMT6plex); K10(TMT6plex); K24(TMT6plex)	3103.74	0.457014	0.95359	0.574405	High	60.55	0.000154272	0
	EWCDAFL	4	1	1	557636704	N-Term(TMT6plex); C3(Methylthio)	1158.52	0.144727	0.755463	0.226384	High	51.37	0.000145531	0
	DTCGANAK	5	1	1	557636704	N-Term(TMT6plex); C3(Methylthio); K8(TMT6plex)	1283.65	0.185182	0.728922	0.307666	High	39.37	0.00886738	0
19527388	ubiquitin thioesterase OTUB1 [Mus musculus]	35.79	1	8	8	31	0.320694	0.308003	0.310799	1182.69	35.79	15	31
	Sequence	# PSMs	# Proteins	# Protein Groups	Protein Group Accessions	Modifications	MH+ [Da]	127_C/128_N	127_N/126	131/130_C	A3	IonScore A3	Exp Value A3	# Missed Cleavages
	IQQEIAVQNPLVSER	11	1	1	19527388	N-Term(TMT6plex)	1953.1	0.69676	0.731963	0.738388	High	93.02	1.30259e-07	0
	EYAEDDNIYQQK	6	1	1	19527388	N-Term(TMT6plex); K12(TMT6plex)	1973.99	0.117854	0.102911	0.0869148	High	82.21	1.07189e-06	0
	GEGGTTNPHVFPEGSEPK	3	1	1	19527388	N-Term(TMT6plex); K18(TMT6plex)	2298.17	0.230094	0.179319	0.118145	High	52.08	0.0018958	0
	LELSVLYK	4	1	1	19527388	N-Term(TMT6plex); K8(TMT6plex)	1422.9	0.185258	0.0821147	0.177733	High	48.28	0.000509676	0
	FFEHFIEGGR	2	1	1	19527388	N-Term(TMT6plex)	1467.76	0.23604	0.160451	0.198242	High	48.19	0.00221414	0
	AFGFSHLEALLDDSK	1	1	1	19527388	N-Term(TMT6plex); K15(TMT6plex)	2108.15	0.389828	0.277276	0.310799	High	38.62	0.0440174	0
	LLTSGYLQR	2	1	1	19527388	N-Term(TMT6plex)	1279.76	0.343999	0.370909	0.34393	High	31.77	0.0674254	0
	TRPDGNCFYR	2	1	1	19527388	N-Term(TMT6plex); C7(Methylthio)	1503.7	0.255674	0.462635	0.333353	High	30.54	0.0299806	0
157909784	cellular nucleic acid-binding protein isoform 3 [Mus musculus]	23.53	4	4	4	54	0.659002	0.21506	0.342679	1133.88	23.53	8	54
	Sequence	# PSMs	# Proteins	# Protein Groups	Protein Group Accessions	Modifications	MH+ [Da]	127_C/128_N	127_N/126	131/130_C	A3	IonScore A3	Exp Value A3	# Missed Cleavages
	GFQFVSSSLPDICYR	6	4	1	157909784	N-Term(TMT6plex); C13(Methylthio)	1993.98	0.495736	0.859859	0.553191	High	92.3	9.35084e-08	0
	DCDHADEQK	41	4	1	157909784	N-Term(TMT6plex); C2(Methylthio); K9(TMT6plex)	1564.72	0.211115	0.637603	0.329512	High	51.94	0.000175927	0
	ECTIEATA	2	4	1	157909784	N-Term(TMT6plex); C2(Methylthio)	1112.52	0.569543	0.850821	0.724608	High	45.46	0.000567488	0
	TSEVNCYR	5	4	1	157909784	N-Term(TMT6plex); C6(Methylthio)	1246.58	0.245317	0.744512	0.445333	High	32.21	0.0119938	0
21553105	allograft inflammatory factor 1-like [Mus musculus]	23.33	1	3	3	10	0.423756	0.331176	0.351378	294.66	23.33	6	10
	Sequence	# PSMs	# Proteins	# Protein Groups	Protein Group Accessions	Modifications	MH+ [Da]	127_C/128_N	127_N/126	131/130_C	A3	IonScore A3	Exp Value A3	# Missed Cleavages
	DFVNMMLGK	4	1	1	21553105	N-Term(TMT6plex); K9(TMT6plex)	1512.83	0.360944	0.484062	0.381542	High	54.12	0.000584565	0
	YSDEENLPEK	4	1	1	21553105	N-Term(TMT6plex); K10(TMT6plex)	1681.87	0.300004	0.319307	0.323586	High	49.18	0.00250682	0
	MISEVTGGVSDTISYR	2	1	1	21553105	N-Term(TMT6plex)	1944	1.07982	0.861572	0.753475	High	46.34	0.00530978	0
656985073	cingulin isoform 2 [Mus musculus]	5.49	2	6	7	27	0.367464	0.378011	0.362642	861.71	5.49	11	27
	Sequence	# PSMs	# Proteins	# Protein Groups	Protein Group Accessions	Modifications	MH+ [Da]	127_C/128_N	127_N/126	131/130_C	A3	IonScore A3	Exp Value A3	# Missed Cleavages
	ELQAEQQNQEVTGR	4	2	1	656985073	N-Term(TMT6plex)	1858.95	0.55875	0.526847	0.442644	High	79.87	1.84439e-06	0
	QVDEAEEEIER	4	2	1	656985073	N-Term(TMT6plex)	1575.77	0.37791	0.318954	0.30709	High	76.34	1.84541e-06	0
	RQVDEAEEEIER	4	2	1	656985073	N-Term(TMT6plex)	1731.87	0.421513	0.393389	0.348954	High	65.23	4.74318e-05	1
	ETQEENDEFR	4	2	1	656985073	N-Term(TMT6plex)	1525.7	0.344705	0.304902	0.331187	High	65.18	7.58473e-06	0
	LQGLEQEAENKK	1	2	1	656985073	N-Term(TMT6plex); K11(TMT6plex); K12(TMT6plex)	2074.21	0.603509	0.528072	0.538024	High	38.77	0.0215702	1
	QALQTSQAER	9	2	1	656985073	N-Term(TMT6plex); Q1(Deamidated); Q4(Deamidated)	1362.71				High	38.71	0.022422	0
	ALEEEGK	1	2	1	656985073	N-Term(TMT6plex); K7(TMT6plex)	1233.71	0.53949	0.404726	0.467837	High	30.05	0.18481	0
13384630	stathmin-2 [Mus musculus]	26.82	1	2	6	93	0.399208	0.405466	0.402973	2408.52	26.82	11	93
	Sequence	# PSMs	# Proteins	# Protein Groups	Protein Group Accessions	Modifications	MH+ [Da]	127_C/128_N	127_N/126	131/130_C	A3	IonScore A3	Exp Value A3	# Missed Cleavages
	NINIYTYDDMEVK	4	1	1	13384630	N-Term(TMT6plex); K13(TMT6plex)	2076.08	0.34052	0.273444	0.339723	High	93.67	1.28238e-07	0
	ALEENNNFSK	27	2	2	9789995;13384630	N-Term(TMT6plex); K10(TMT6plex)	1623.88				High	68.32	3.77795e-05	0
	ALEENNNFSK	36	2	2	9789995;13384630	N-Term(TMT6plex); N5(Deamidated); K10(TMT6plex)	1624.86				High	64.32	8.40065e-05	0
	DLSLEEIQK	14	2	2	13384630;9789995	N-Term(TMT6plex); K9(TMT6plex)	1532.9				High	62.95	0.000103604	0
	LEAAEER	6	2	2	13384630;9789995	N-Term(TMT6plex)	1046.57				High	47.73	0.000979044	0
	KDLSLEEIQK	5	2	2	13384630;9789995	N-Term(TMT6plex); K1(TMT6plex); K10(TMT6plex)	1890.15				High	45.08	0.0034057	1
	SQEAQVLK	1	1	1	13384630	N-Term(TMT6plex); K8(TMT6plex)	1360.82	0.418093	0.399208	0.407466	High	37.12	0.038808	0
112983636	keratin, type I cytoskeletal 10 [Mus musculus]	10.87	1	5	6	17	0.37608	1.2535	0.413016	523.171	10.87	12	17
	Sequence	# PSMs	# Proteins	# Protein Groups	Protein Group Accessions	Modifications	MH+ [Da]	127_C/128_N	127_N/126	131/130_C	A3	IonScore A3	Exp Value A3	# Missed Cleavages
	ALEESNYELEGK	2	1	1	112983636	N-Term(TMT6plex); K12(TMT6plex)	1839.98	1.4179	0.413719	0.436077	High	85.57	7.33127e-07	0
	QSLEASLAETEGR	2	1	1	112983636	N-Term(TMT6plex)	1619.84	1.08265	0.597764	0.327839	High	57.5	0.000379307	0
	VTMQNLNDR	2	1	1	112983636	N-Term(TMT6plex)	1319.69	1.46358	0.354455	0.661277	High	53.36	0.000748488	0
	QSVEADINGLR	2	1	1	112983636	N-Term(TMT6plex)	1430.78	1.20104	0.367665	0.391174	High	49.95	0.00218451	0
	LENEIQTYR	3	1	1	112983636	N-Term(TMT6plex)	1394.75	1.06023	0.503785	0.379236	High	43.32	0.00840616	0
	VTMQNLNDR	4	1	1	112983636	N-Term(TMT6plex); M3(Oxidation)	1335.69	1.35593	0.24284	0.375488	High	41.16	0.0113385	0
	LAADDFR	2	2	2	112983636;6680606	N-Term(TMT6plex)	1036.56				High	30.59	0.0369703	0
115270968	interferon-induced very large GTPase 1 [Mus musculus]	4.74	2	11	11	27	0.504741	0.363719	0.434054	816.494	4.74	19	27
	Sequence	# PSMs	# Proteins	# Protein Groups	Protein Group Accessions	Modifications	MH+ [Da]	127_C/128_N	127_N/126	131/130_C	A3	IonScore A3	Exp Value A3	# Missed Cleavages
	LQEDLGVTSAQALQYLDR	2	2	1	115270968	N-Term(TMT6plex)	2249.2	0.572712	0.928331	0.62017	High	80.02	3.5536e-06	0
	NEAPETVEEAER	6	2	1	115270968	N-Term(TMT6plex)	1602.78	0.237483	0.37219	0.259889	High	79.17	1.07259e-06	0
	TFLNISLGDIK	2	2	1	115270968	N-Term(TMT6plex); K11(TMT6plex)	1679.02	0.503679	0.722938	0.562177	High	54.73	0.000496355	0
	AQAFLVLTALR	2	2	1	115270968	N-Term(TMT6plex)	1431.89	0.442381	0.65616	0.538125	High	46.95	0.00252699	0
	NSQEILDNQK	2	2	1	115270968	N-Term(TMT6plex); K10(TMT6plex)	1646.91	0.37892	0.444746	0.457263	High	45.66	0.00751775	0
	SNLEENYGK	2	2	1	115270968	N-Term(TMT6plex); K9(TMT6plex)	1511.81	0.33041	0.504741	0.434054	High	43.54	0.00783381	0
	VGNDLSASK	1	2	1	115270968	N-Term(TMT6plex); K9(TMT6plex)	1348.78	0.272232	0.519714	0.401663	High	42.95	0.0106671	0
	NEILSTAQQESR	1	2	1	115270968	N-Term(TMT6plex)	1604.85	0.556038	0.629091	0.515712	High	41.08	0.0195036	0
	AENFFHR	2	2	1	115270968	N-Term(TMT6plex)	1149.6	0.363719	0.473287	0.317942	High	38.61	0.0108593	0
	SNENITK	6	2	1	115270968	N-Term(TMT6plex); K7(TMT6plex)	1263.73	0.237074	0.341892	0.330965	High	37.76	0.0261961	0
	YSYNVQELR	1	2	1	115270968	N-Term(TMT6plex)	1400.74	0.475914	0.629151	0.550394	High	31.68	0.0752218	0
22122593	HAUS augmin-like complex subunit 1 [Mus musculus]	16.19	1	4	4	8	0.805044	0.384583	0.436977	259.714	16.19	8	8
	Sequence	# PSMs	# Proteins	# Protein Groups	Protein Group Accessions	Modifications	MH+ [Da]	127_C/128_N	127_N/126	131/130_C	A3	IonScore A3	Exp Value A3	# Missed Cleavages
	FLNALVDSAIALEIK	2	1	1	22122593	N-Term(TMT6plex); K15(TMT6plex)	2075.25	0.359046	0.820759	0.438293	High	73.06	5.44236e-06	0
	AAEEQLSAR	2	1	1	22122593	N-Term(TMT6plex)	1203.65	0.506509	0.644491	0.435665	High	43.11	0.00727603	0
	AELQLSAEK	2	1	1	22122593	N-Term(TMT6plex); K9(TMT6plex)	1446.86	0.311806	0.813245	0.384146	High	42.85	0.0124434	0
	DRDISLVIEDLK	2	1	1	22122593	N-Term(TMT6plex); K12(TMT6plex)	1874.1	0.411937	0.796924	0.474999	High	38.46	0.0270865	1
6678674	L-lactate dehydrogenase B chain isoform 1 [Mus musculus]	20.06	1	4	6	28	0.512937	0.504802	0.438991	1250.13	20.06	12	28
	Sequence	# PSMs	# Proteins	# Protein Groups	Protein Group Accessions	Modifications	MH+ [Da]	127_C/128_N	127_N/126	131/130_C	A3	IonScore A3	Exp Value A3	# Missed Cleavages
	SLADELALVDVLEDK	6	1	1	6678674	N-Term(TMT6plex); K15(TMT6plex)	2088.19	0.395567	0.283305	0.328737	High	115.28	7.47286e-10	0
	VIGSGCNLDSAR	12	3	2	6754524;6678674	N-Term(TMT6plex); C6(Methylthio)	1466.73				High	82.68	6.78974e-07	0
	LIASVADDEAAVPNNK	2	1	1	6678674	N-Term(TMT6plex); K16(TMT6plex)	2085.16	0.614262	0.625748	0.519567	High	55.48	0.000785853	0
	VIGSGCNLDSAR	2	3	2	6754524;6678674	N-Term(TMT6plex); C6(Methylthio); N7(Deamidated)	1467.72				High	52.86	0.000452906	0
	GLTSVINQK	2	1	1	6678674	N-Term(TMT6plex); K9(TMT6plex)	1417.88	0.839589	0.765402	0.643086	High	49.04	0.00188916	0
	QQEGESR	2	3	2	6754524;6678674	N-Term(TMT6plex)	1062.54				High	33.96	0.00801598	0
	FIIPQIVK	2	1	1	6678674	N-Term(TMT6plex); K8(TMT6plex)	1415.94	0.920828	0.781316	0.734958	High	25.71	0.089422	0
6679505	26S proteasome non-ATPase regulatory subunit 4 isoform 2 [Mus musculus]	43.62	1	2	11	45	0.753473	0.302397	0.450647	1419.57	43.62	11	45
	Sequence	# PSMs	# Proteins	# Protein Groups	Protein Group Accessions	Modifications	MH+ [Da]	127_C/128_N	127_N/126	131/130_C	A3	IonScore A3	Exp Value A3	# Missed Cleavages
	SNPENNVGLITLANDCEVLTTLTPDTGR	4	2	2	530537251;6679505	N-Term(TMT6plex); C16(Methylthio)	3232.61							0
	VNVDIINFGEEEVNTEK	12	2	2	530537251;6679505	N-Term(TMT6plex); K17(TMT6plex)	2407.28							0
	SVMGALASQATK	4	2	2	530537251;6679505	N-Term(TMT6plex); K12(TMT6plex)	1621.94							0
	IIAFVGSPVEDNEKDLVK	1	2	2	530537251;6679505	N-Term(TMT6plex); K14(TMT6plex); K18(TMT6plex)	2660.55							1
	AAAASAAEAGIATPGTEDSDDALLK	2	1	1	6679505	N-Term(TMT6plex); K25(TMT6plex)	2774.45							0
	SNPENNVGLITLANDCEVLTTLTPDTGR	3	2	2	6679505;530537251	N-Term(TMT6plex); N5(Deamidated); C16(Methylthio)	3233.59							0
	VLESTMVCVDNSEYMR	1	2	2	530537251;6679505	N-Term(TMT6plex); C8(Methylthio)	2150.98							0
	LQAQQDAVNIVCHSK	1	2	2	530537251;6679505	N-Term(TMT6plex); C12(Methylthio); K15(TMT6plex)	2158.15							0
	SVMGALASQATK	1	2	2	530537251;6679505	N-Term(TMT6plex); M3(Oxidation); K12(TMT6plex)	1637.93							0
	LTAFVNTLNGK	5	2	2	530537251;6679505	N-Term(TMT6plex); N9(Deamidated); K11(TMT6plex)	1636.97							0
	VAHLALK	4	2	2	530537251;6679505	N-Term(TMT6plex); K7(TMT6plex)	1209.81							0
	LHTVQPK	5	2	2	530537251;6679505	N-Term(TMT6plex); K7(TMT6plex)	1280.81							0
	LTAFVNTLNGK	1	2	2	530537251;6679505	N-Term(TMT6plex); K11(TMT6plex)	1635.98							0
	ITFCTGIR	1	1	1	6679505	N-Term(TMT6plex); C4(Methylthio)	1185.63	0.302397	0.753473	0.450647				0
6678479	ubiquitin-conjugating enzyme E2 E1 [Mus musculus]	22.8	1	2	4	6	0.473211	0.542296	0.458221	174.84	22.8	4	6
	Sequence	# PSMs	# Proteins	# Protein Groups	Protein Group Accessions	Modifications	MH+ [Da]	127_C/128_N	127_N/126	131/130_C	A3	IonScore A3	Exp Value A3	# Missed Cleavages
	DNWSPALTISK	2	2	2	6678477;6678479	N-Term(TMT6plex); K11(TMT6plex)	1689.96				High	59.52	0.000289826	0
	LLSTSAK	2	1	1	6678479	N-Term(TMT6plex); K7(TMT6plex)	1177.76	0.507558	0.42486	0.432065	High	40.08	0.00208621	0
	ELADITLDPPPNCSAGPK	1	1	1	6678479	N-Term(TMT6plex); C13(Methylthio); K18(TMT6plex)	2342.22	0.961099	0.63826	0.857726	High	34.28	0.119701	0
	GDNIYEWR	1	2	2	6678477;6678479	N-Term(TMT6plex)	1281.64				High	29.06	0.0975939	0
297747288	prefoldin subunit 6 [Mus musculus]	44.09	1	5	5	16	0.570755	0.350053	0.463495	506.693	44.09	9	16
	Sequence	# PSMs	# Proteins	# Protein Groups	Protein Group Accessions	Modifications	MH+ [Da]	127_C/128_N	127_N/126	131/130_C	A3	IonScore A3	Exp Value A3	# Missed Cleavages
	LEAQLTENNIVK	4	1	1	297747288	N-Term(TMT6plex); K12(TMT6plex)	1830.08	0.313506	0.519576	0.432908	High	88.62	2.80923e-07	0
	EELALLDGSNVVFK	4	1	1	297747288	N-Term(TMT6plex); K14(TMT6plex)	1992.14	0.314207	0.570684	0.423028	High	66.73	4.40042e-05	0
	ETLAQLQQEFQR	2	1	1	297747288	N-Term(TMT6plex)	1719.92	0.504283	0.95914	0.538766	High	41.97	0.0192156	0
	LLGPVLVK	4	1	1	297747288	N-Term(TMT6plex); K8(TMT6plex)	1296.9	0.396957	0.598079	0.519643	High	38.8	0.00263	0
	RLDYITAEIK	2	1	1	297747288	N-Term(TMT6plex); K10(TMT6plex)	1680.01	0.444063	0.686414	0.578469	High	30.6	0.101641	1
117956395	lipopolysaccharide-responsive and beige-like anchor protein isoform gamma [Mus musculus]	1.32	8	3	3	21	1.11331	0.670122	0.479744	756.94	1.32	5	21
	Sequence	# PSMs	# Proteins	# Protein Groups	Protein Group Accessions	Modifications	MH+ [Da]	127_C/128_N	127_N/126	131/130_C	A3	IonScore A3	Exp Value A3	# Missed Cleavages
	QQEQTAQGTAPDAVDQQR	17	8	1	117956395	N-Term(TMT6plex)	2200.08	0.470175	1.19469	0.327733	High	85.47	5.30407e-07	0
	VTPSVPVSK	2	8	1	117956395	N-Term(TMT6plex); K9(TMT6plex)	1371.87	1.07049	1.15042	0.907103	High	39.43	0.0116705	0
	QQEQTAQGTAPDAVDQQR	1	8	1	117956395	N-Term(TMT6plex); Q7(Deamidated)	2201.08	1.2395	0.81826	0.666147	High	35.53	0.0593664	0
	ISLATPR	1	7	1	117956395	N-Term(TMT6plex)	986.62	0.998245	0.998692	0.955186				0
124487419	keratin, type II cytoskeletal 2 epidermal [Mus musculus]	6.51	1	3	5	19	0.748419	1.35464	0.482919	453.553	6.51	10	19
	Sequence	# PSMs	# Proteins	# Protein Groups	Protein Group Accessions	Modifications	MH+ [Da]	127_C/128_N	127_N/126	131/130_C	A3	IonScore A3	Exp Value A3	# Missed Cleavages
	VDPEIQNVK	3	1	1	124487419	N-Term(TMT6plex); K9(TMT6plex)	1499.88	0.905796	0.390947	0.517754	High	54.43	0.000659138	0
	DYQELMNTK	8	1	1	124487419	N-Term(TMT6plex); K9(TMT6plex)	1599.85	1.83638	0.883163	0.485011	High	48.66	0.00219193	0
	GFSSGSAVVSGGSR	2	1	1	124487419	N-Term(TMT6plex)	1483.77	1.19827	0.240531	0.514336	High	48.48	0.00188593	0
	DYQELMNTK	2	1	1	124487419	N-Term(TMT6plex); M6(Oxidation); K9(TMT6plex)	1615.84	1.26898	0.647603	0.25244	High	47.52	0.00257551	0
	FASFIDK	2	6	3	54607171;124487419;126116585	N-Term(TMT6plex); K7(TMT6plex)	1285.76				High	30.17	0.100008	0
	YEDEINK	2	6	3	54607171;124487419;126116585	N-Term(TMT6plex); K7(TMT6plex)	1368.74				High	30.1	0.171456	0
47523981	probable aminopeptidase NPEPL1 [Mus musculus]	8.97	2	3	3	8	0.615564	0.58042	0.489908	344.788	8.97	6	8
	Sequence	# PSMs	# Proteins	# Protein Groups	Protein Group Accessions	Modifications	MH+ [Da]	127_C/128_N	127_N/126	131/130_C	A3	IonScore A3	Exp Value A3	# Missed Cleavages
	DLGADIIVDMATLTGAQGIATGK	2	2	1	47523981	N-Term(TMT6plex); K23(TMT6plex)	2689.49	0.58042	0.663141	0.491138	High	98	4.15638e-08	0
	TVEINNTDAEGR	4	2	1	47523981	N-Term(TMT6plex)	1547.79	0.696016	0.615564	0.489908	High	79.27	1.84909e-06	0
	GIVYDTGGLSIK	2	2	1	47523981	N-Term(TMT6plex); K12(TMT6plex)	1680.99	0.496713	0.435808	0.422634	High	64.96	4.36443e-05	0
557786136	transmembrane protein 176B [Mus musculus]	9.51	1	2	2	4	0.61229	0.583687	0.494911	136.31	9.51	4	4
	Sequence	# PSMs	# Proteins	# Protein Groups	Protein Group Accessions	Modifications	MH+ [Da]	127_C/128_N	127_N/126	131/130_C	A3	IonScore A3	Exp Value A3	# Missed Cleavages
	SALEQLLGAVGSLK	2	1	1	557786136	N-Term(TMT6plex); K14(TMT6plex)	1844.13	0.552197	0.619583	0.563804	High	50.72	0.000953978	0
	VQSTVTVNGVK	2	1	1	557786136	N-Term(TMT6plex); N8(Deamidated); K11(TMT6plex)	1590.95	0.616973	0.605083	0.434435	High	44.52	0.00547611	0
21426821	40S ribosomal protein S28 [Mus musculus]	52.17	1	4	4	102	0.829407	0.302889	0.49714	3685.82	52.17	8	102
	Sequence	# PSMs	# Proteins	# Protein Groups	Protein Group Accessions	Modifications	MH+ [Da]	127_C/128_N	127_N/126	131/130_C	A3	IonScore A3	Exp Value A3	# Missed Cleavages
	TGSQGQCTQVR	70	1	1	21426821	N-Term(TMT6plex); C7(Methylthio)	1439.69	0.20087	0.829407	0.333808	High	73.92	2.86289e-06	0
	EGDVLTLLESER	10	1	1	21426821	N-Term(TMT6plex)	1589.86	0.501832	1.30305	0.796197	High	66.21	6.36383e-05	0
	GPVREGDVLTLLESER	2	1	1	21426821	N-Term(TMT6plex)	1999.11	1.34144	0.787302	1.13194	High	58.41	0.000370552	1
	VEFMDDTSR	6	1	1	21426821	N-Term(TMT6plex)	1328.64	0.831617	0.722423	0.945418	High	55.13	9.51397e-05	0
	VEFMDDTSR	14	1	1	21426821	N-Term(TMT6plex); M4(Oxidation)	1344.63	0.804816	0.794472	0.813127	High	49.06	0.000319725	0
21311867	cytochrome c oxidase assembly factor 3 homolog, mitochondrial [Mus musculus]	17.59	1	2	2	4	0.551524	0.393853	0.498453	134.65	17.59	4	4
	Sequence	# PSMs	# Proteins	# Protein Groups	Protein Group Accessions	Modifications	MH+ [Da]	127_C/128_N	127_N/126	131/130_C	A3	IonScore A3	Exp Value A3	# Missed Cleavages
	QVQLAQWQK	2	1	1	21311867	N-Term(TMT6plex); K9(TMT6plex)	1586.94	0.417371	0.535531	0.482615	High	56.04	0.000419995	0
	FLDELEDEAK	2	1	1	21311867	N-Term(TMT6plex); K10(TMT6plex)	1666.9	0.37166	0.567995	0.51481	High	43.65	0.0101687	0
126116585	keratin, type II cytoskeletal 1 [Mus musculus]	5.97	1	3	5	17	0.488266	2.23755	0.500012	500.464	5.97	9	17
	Sequence	# PSMs	# Proteins	# Protein Groups	Protein Group Accessions	Modifications	MH+ [Da]	127_C/128_N	127_N/126	131/130_C	A3	IonScore A3	Exp Value A3	# Missed Cleavages
	FLEQQNQVLQTK	5	1	1	126116585	N-Term(TMT6plex); K12(TMT6plex)	1934.11	2.22045	0.481239	0.498939	High	74.86	7.64542e-06	0
	TNAENEFVTIK	6	1	1	126116585	N-Term(TMT6plex); K11(TMT6plex)	1723.97	1.36457	0.449495	0.491314	High	68.69	3.34908e-05	0
	RTNAENEFVTIK	2	1	1	126116585	N-Term(TMT6plex); K12(TMT6plex)	1880.07	2.43474	0.733342	0.603251	High	34.97	0.0736505	1
	FASFIDK	2	6	3	54607171;124487419;126116585	N-Term(TMT6plex); K7(TMT6plex)	1285.76				High	30.17	0.100008	0
	YEDEINK	2	6	3	54607171;124487419;126116585	N-Term(TMT6plex); K7(TMT6plex)	1368.74				High	30.1	0.171456	0
21886811	protein S100-A11 [Mus musculus]	42.86	1	5	5	99	0.979577	0.463828	0.500226	2878.6	42.86	8	99
	Sequence	# PSMs	# Proteins	# Protein Groups	Protein Group Accessions	Modifications	MH+ [Da]	127_C/128_N	127_N/126	131/130_C	A3	IonScore A3	Exp Value A3	# Missed Cleavages
	TEFLSFMNTELAAFTK	8	1	1	21886811	N-Term(TMT6plex); M7(Oxidation); K16(TMT6plex)	2324.23	0.567093	0.868869	0.563464	High	98.42	5.02141e-08	0
	TEFLSFMNTELAAFTK	31	1	1	21886811	N-Term(TMT6plex); K16(TMT6plex)	2308.24	0.571125	0.922078	0.625439	High	73	1.69025e-05	0
	DGNNTQLSK	49	1	1	21886811	N-Term(TMT6plex); K9(TMT6plex)	1434.8	0.29588	1.11045	0.472516	High	52.88	0.00123964	0
	DGNNTQLSK	4	1	1	21886811	N-Term(TMT6plex); N4(Deamidated); K9(TMT6plex)	1435.78	0.391918	1.11516	0.545599	High	42.95	0.0125277	0
	NQKDPGVLDR	1	1	1	21886811	N-Term(TMT6plex); K3(TMT6plex)	1599.92	0.690537	0.755579	0.770433	High	41.96	0.0134268	1
	DPGVLDR	5	1	1	21886811	N-Term(TMT6plex)	1000.56	0.516899	0.864467	0.464038	High	37.84	0.00328062	0
	MPTETER	1	1	1	21886811	N-Term(TMT6plex)	1092.56	0.479217	0.792878	0.442519	High	29	0.0570293	0
6755392	protein S100-A6 [Mus musculus]	55.06	1	5	5	15	0.775	0.624904	0.504991	570.394	55.06	9	15
	Sequence	# PSMs	# Proteins	# Protein Groups	Protein Group Accessions	Modifications	MH+ [Da]	127_C/128_N	127_N/126	131/130_C	A3	IonScore A3	Exp Value A3	# Missed Cleavages
	DQEVNFQEYVAFLGALALIYNEALK	5	1	1	6755392	N-Term(TMT6plex); K25(TMT6plex)	3316.8	0.484516	0.763121	0.415352	High	128.35	4.12553e-11	0
	LMDDLDRNKDQEVNFQEYVAFLGALALIYNEALK	1	1	1	6755392	N-Term(TMT6plex); K9(TMT6plex); K34(TMT6plex)	4646.49	0.741048	0.769911	0.814781	High	44.39	0.00634668	2
	LMDDLDR	3	1	1	6755392	N-Term(TMT6plex)	1106.57	0.649639	0.763986	0.449393	High	42.59	0.00318642	0
	LQDAEIAR	3	1	1	6755392	N-Term(TMT6plex)	1144.65	0.651146	0.753193	0.488418	High	38.34	0.0203345	0
	ELTIGSK	3	1	1	6755392	N-Term(TMT6plex); K7(TMT6plex)	1205.75	0.623142	0.998609	0.535862	High	26.8	0.120866	0
45433590	ADP-ribosylation factor-like protein 6-interacting protein 1 [Mus musculus]	22.66	1	3	3	7	1.15292	0.532259	0.510603	175.36	22.66	5	7
	Sequence	# PSMs	# Proteins	# Protein Groups	Protein Group Accessions	Modifications	MH+ [Da]	127_C/128_N	127_N/126	131/130_C	A3	IonScore A3	Exp Value A3	# Missed Cleavages
	SSNLLAVETASLEEQLQGWGEVMLMADK	1	1	1	45433590	N-Term(TMT6plex); K28(TMT6plex)	3507.82	0.818509	1.0606	0.64731	High	46.04	0.0096157	0
	FHEICSNLVK	2	1	1	45433590	N-Term(TMT6plex); C5(Methylthio); K10(TMT6plex)	1693.92	0.305163	0.878676	0.421834	High	41.39	0.0191765	0
	WTTEQQQR	4	1	1	45433590	N-Term(TMT6plex)	1305.68	0.532259	1.29598	0.510603	High	35.59	0.0417813	0
256000782	tropomyosin alpha-1 chain isoform Tpm1.2st [Mus musculus]	65.14	1	4	24	240	0.182567	0.575733	0.512817	6107.93	65.14	45	240
	Sequence	# PSMs	# Proteins	# Protein Groups	Protein Group Accessions	Modifications	MH+ [Da]	127_C/128_N	127_N/126	131/130_C	A3	IonScore A3	Exp Value A3	# Missed Cleavages
	EENLSMHQMLDQTLLELNNM	4	4	3	256000784;256000788;256000782	N-Term(TMT6plex)	2632.27				High	107.57	4.13926e-09	0
	AEDSLLAADETAAK	2	1	1	256000782	N-Term(TMT6plex); K14(TMT6plex)	1863.01	0.535567	0.148644	0.491747	High	104.63	1.07764e-08	0
	EENLSMHQMLDQTLLELNNM	6	4	3	256000784;256000788;256000782	N-Term(TMT6plex); M20(Oxidation)	2648.26				High	84.65	6.44403e-07	0
	LVIIESDLER	22	4	3	256000784;256000788;256000782	N-Term(TMT6plex)	1415.83				High	74.18	6.95902e-06	0
	IQLVEEELDR	16	9	6	359279904;256000784;256000788;256000782;482677662;568926406	N-Term(TMT6plex)	1472.82				High	70.87	1.62874e-05	0
	LEEAEKAADESER	2	9	6	359279904;256000784;256000788;256000782;482677662;568926406	N-Term(TMT6plex); K6(TMT6plex)	1935.01				High	67.1	5.63603e-05	1
	CAELEEELK	6	3	2	256000788;256000782	N-Term(TMT6plex); C1(Methylthio); K9(TMT6plex)	1567.81				High	56.09	0.000431795	0
	MEIQEIQLK	28	6	4	359279904;256000784;256000788;256000782	N-Term(TMT6plex); K9(TMT6plex)	1589.94				High	54.83	0.000802562	0
	AEQAEADK	30	6	4	256000784;256000782;482677662;568926406	N-Term(TMT6plex); K8(TMT6plex)	1319.72				High	54.83	0.000699467	0
	RIQLVEEELDR	5	9	6	359279904;256000784;256000788;256000782;482677662;568926406	N-Term(TMT6plex)	1628.92				High	53.47	0.00104934	1
	MEIQEIQLK	14	6	4	359279904;256000784;256000788;256000782	N-Term(TMT6plex); M1(Oxidation); K9(TMT6plex)	1605.93				High	52.43	0.00144356	0
	AADESER	2	10	7	47894398;359279904;256000784;256000788;256000782;482677662;568926406	N-Term(TMT6plex)	1006.5				High	50.81	0.00016556	0
	SIDDLEEK	12	4	3	256000784;256000788;256000782	N-Term(TMT6plex); K8(TMT6plex)	1406.78				High	49.19	0.00249081	0
	SLEAQAEK	13	4	2	256000788;256000782	N-Term(TMT6plex); K8(TMT6plex)	1333.77				High	48.81	0.00276789	0
	EDKYEEEIK	2	10	7	47894398;359279904;256000784;256000788;256000782;482677662;568926406	N-Term(TMT6plex); K3(TMT6plex); K9(TMT6plex)	1870.04				High	46.99	0.00450569	1
	IQLVEEELDRAQER	2	9	6	359279904;256000784;256000788;256000782;482677662;568926406	N-Term(TMT6plex)	1957.06				High	46.79	0.00564049	1
	AEQAEADKK	5	6	4	256000784;256000782;482677662;568926406	N-Term(TMT6plex); K8(TMT6plex); K9(TMT6plex)	1676.98				High	46.14	0.00517451	1
	LDKENALDR	4	6	4	482677662;568926406;256000784;256000782	N-Term(TMT6plex); K3(TMT6plex)	1531.89				High	45.93	0.00609457	1
	LDKENALDR	1	6	4	256000784;256000782;482677662;568926406	N-Term(TMT6plex); K3(TMT6plex); N5(Deamidated)	1532.87				High	44.73	0.00930623	1
	KLVIIESDLER	3	4	3	256000784;256000788;256000782	N-Term(TMT6plex); K1(TMT6plex)	1773.09				High	43.82	0.00428855	1
	TVTNNLK	12	3	2	256000788;256000782	N-Term(TMT6plex); N4(Deamidated); K7(TMT6plex)	1248.76				High	43.8	0.00493365	0
	LATALQK	20	9	6	359279904;256000784;256000788;256000782;482677662;568926406	N-Term(TMT6plex); K7(TMT6plex)	1202.79				High	40.64	0.00319302	0
	QLEEDIAAK	1	1	1	256000782	N-Term(TMT6plex); K9(TMT6plex)	1474.85	0.648355	0.224232	0.566754	High	39.35	0.027387	0
	LVIIESDLERAEER	1	4	3	256000784;256000788;256000782	N-Term(TMT6plex)	1901.06				High	38.31	0.0430833	1
	TVTNNLK	13	3	2	256000788;256000782	N-Term(TMT6plex); K7(TMT6plex)	1247.77				High	38.12	0.0170204	0
	AELSEGK	6	3	2	256000788;256000782	N-Term(TMT6plex); K7(TMT6plex)	1191.7				High	37.85	0.0221316	0
	AEADVASLNR	4	1	1	256000782	N-Term(TMT6plex)	1274.69	0.671352	0.352227	0.57569	High	37.66	0.0356846	0
	VLEELHK	4	1	1	256000782	N-Term(TMT6plex); K7(TMT6plex)	1325.82	0.469781	0.111209	0.420302	High	35.62	0.0133652	0
54607171	keratin, type II cytoskeletal 6A [Mus musculus]	9.95	4	3	6	16	0.525274	1.80211	0.517121	607.74	9.95	10	16
	Sequence	# PSMs	# Proteins	# Protein Groups	Protein Group Accessions	Modifications	MH+ [Da]	127_C/128_N	127_N/126	131/130_C	A3	IonScore A3	Exp Value A3	# Missed Cleavages
	SLDLDSIIAEVK	7	4	1	54607171	N-Term(TMT6plex); K12(TMT6plex)	1761.04	1.87624	0.519882	0.52364	High	99.44	2.15353e-08	0
	LALDVEIATYR	2	4	1	54607171	N-Term(TMT6plex)	1492.86	1.18923	0.502804	0.345638	High	56.79	0.000438612	0
	TAAENEFVTLK	1	1	1	54607171	N-Term(TMT6plex); K11(TMT6plex)	1680.96	0.944015	1.02683	0.485202	High	37.82	0.0376069	0
	FASFIDK	2	6	3	54607171;124487419;126116585	N-Term(TMT6plex); K7(TMT6plex)	1285.76				High	30.17	0.100008	0
	YEDEINK	2	6	3	54607171;124487419;126116585	N-Term(TMT6plex); K7(TMT6plex)	1368.74				High	30.1	0.171456	0
	FLEQQNK	1	5	2	54607171;31982755	N-Term(TMT6plex); N6(Deamidated); K7(GlyGly)	1250.66							0
	FLEQQNK	1	5	2	54607171;31982755	N-Term(TMT6plex); K7(TMT6plex)	1364.8							0
6678477	ubiquitin-conjugating enzyme E2 E3 [Mus musculus]	28.02	1	3	5	16	0.858366	0.601669	0.519245	455.46	28.02	8	16
	Sequence	# PSMs	# Proteins	# Protein Groups	Protein Group Accessions	Modifications	MH+ [Da]	127_C/128_N	127_N/126	131/130_C	A3	IonScore A3	Exp Value A3	# Missed Cleavages
	ELAEITLDPPPNCSAGPK	2	1	1	6678477	N-Term(TMT6plex); C13(Methylthio); K18(TMT6plex)	2356.23	0.345316	0.814654	0.381465	High	60.2	0.000323695	0
	DNWSPALTISK	4	2	2	6678477;6678479	N-Term(TMT6plex); K11(TMT6plex)	1689.96				High	59.52	0.000289826	0
	DPAAPEPEEQEER	8	1	1	6678477	N-Term(TMT6plex)	1725.81	0.670004	0.992321	0.519245	High	57.26	0.000128075	0
	KPSATQQK	1	1	1	6678477	N-Term(TMT6plex); K1(TMT6plex); K8(TMT6plex)	1574.98	0.652216	0.475697	0.570065	High	36.69	0.0179681	0
	GDNIYEWR	1	2	2	6678477;6678479	N-Term(TMT6plex)	1281.64				High	29.06	0.0975939	0
21312888	ubiquitin-conjugating enzyme E2 C [Mus musculus]	49.16	1	7	7	33	0.378967	0.542752	0.519263	1306.27	49.16	14	33
	Sequence	# PSMs	# Proteins	# Protein Groups	Protein Group Accessions	Modifications	MH+ [Da]	127_C/128_N	127_N/126	131/130_C	A3	IonScore A3	Exp Value A3	# Missed Cleavages
	LQQELMILMTSGDK	4	1	1	21312888	N-Term(TMT6plex); K14(TMT6plex)	2065.15	0.508196	0.405818	0.387927	High	96.35	6.04724e-08	0
	GISAFPESDNLFK	6	1	1	21312888	N-Term(TMT6plex); K13(TMT6plex)	1883.03	0.552077	0.363447	0.506983	High	85.28	8.05545e-07	0
	LSLEFPSGYPYNAPTVK	5	1	1	21312888	N-Term(TMT6plex); K17(TMT6plex)	2341.29	0.542752	0.350704	0.546439	High	84.13	1.04918e-06	0
	WVGTIHGAAGTVYEDLR	5	1	1	21312888	N-Term(TMT6plex)	2074.09	0.776539	0.738503	0.713789	High	60.65	0.000279134	0
	DPAAASVAAVR	6	1	1	21312888	N-Term(TMT6plex)	1256.72	0.495389	0.313314	0.451785	High	55.56	0.000257123	0
	WSALYDVR	4	1	1	21312888	N-Term(TMT6plex)	1238.67	0.523192	0.342025	0.455209	High	46.37	0.00224216	0
	YLQETYSK	3	1	1	21312888	N-Term(TMT6plex); K8(TMT6plex)	1489.83	0.454972	0.347209	0.465688	High	38.18	0.046734	0
226246660	protein dpy-30 homolog [Mus musculus]	29.29	1	2	2	4	0.789224	0.535802	0.527878	151.41	29.29	4	4
	Sequence	# PSMs	# Proteins	# Protein Groups	Protein Group Accessions	Modifications	MH+ [Da]	127_C/128_N	127_N/126	131/130_C	A3	IonScore A3	Exp Value A3	# Missed Cleavages
	AYLDQTVVPILLQGLAVLAK	2	1	1	226246660	N-Term(TMT6plex); K20(TMT6plex)	2583.59	0.538456	0.921222	0.620351	High	80.59	2.12569e-07	0
	VDLQSLPTR	2	1	1	226246660	N-Term(TMT6plex)	1257.74	0.533161	0.676139	0.449189	High	34.88	0.041725	0
568901345	PREDICTED: NADH dehydrogenase [ubiquinone] 1 subunit C2-like [Mus musculus]	25	1	3	3	8	1.10778	0.505393	0.529038	249.995	25	6	8
	Sequence	# PSMs	# Proteins	# Protein Groups	Protein Group Accessions	Modifications	MH+ [Da]	127_C/128_N	127_N/126	131/130_C	A3	IonScore A3	Exp Value A3	# Missed Cleavages
	TYAEILEPFHPVR	2	1	1	568901345	N-Term(TMT6plex)	1800.99	0.812422	1.1691	0.537182	High	66.07	6.98756e-05	0
	QNYLYAVK	2	1	1	568901345	N-Term(TMT6plex); K8(TMT6plex)	1456.86	0.496708	1.12121	0.569556	High	47.67	0.00291301	0
	LHPEDFPEK	4	1	1	568901345	N-Term(TMT6plex); K9(TMT6plex)	1569.87	0.487455	1.03878	0.516112	High	45.85	0.00462178	0
21539585	cytochrome b-c1 complex subunit 8 [Mus musculus]	20.73	1	3	3	5	0.625166	0.514987	0.530564	117.89	20.73	3	5
	Sequence	# PSMs	# Proteins	# Protein Groups	Protein Group Accessions	Modifications	MH+ [Da]	127_C/128_N	127_N/126	131/130_C	A3	IonScore A3	Exp Value A3	# Missed Cleavages
	KNPAMYENDK	1	1	1	21539585	N-Term(TMT6plex); K1(TMT6plex); K10(TMT6plex)	1897.05	0.523872	0.733205	0.530564	High	47.37	0.00460919	1
	GIPNVLR	3	1	1	21539585	N-Term(TMT6plex)	997.636	0.514987	0.625166	0.490038	High	37.17	0.00382786	0
	NPAMYENDK	1	1	1	21539585	N-Term(TMT6plex); M4(Oxidation); K9(TMT6plex)	1555.78	0.509072	0.525912	0.676095	High	36.02	0.0294541	0
13384930	oligosaccharyltransferase complex subunit OSTC [Mus musculus]	12.75	1	2	2	9	0.87085	0.363669	0.530803	287.42	12.75	4	9
	Sequence	# PSMs	# Proteins	# Protein Groups	Protein Group Accessions	Modifications	MH+ [Da]	127_C/128_N	127_N/126	131/130_C	A3	IonScore A3	Exp Value A3	# Missed Cleavages
	VPFLVLECPNLK	7	1	1	13384930	N-Term(TMT6plex); C8(Methylthio); K12(TMT6plex)	1876.09	0.360516	0.862086	0.527284	High	61.4	0.000164338	0
	LPGYLMG	2	1	1	13384930	N-Term(TMT6plex)	979.549	0.934929	0.893274	0.873454	High	23.37	0.0918241	0
13385726	cytochrome b-c1 complex subunit 7 [Mus musculus]	41.44	1	5	5	11	0.599265	0.433997	0.533506	354.845	41.44	9	11
	Sequence	# PSMs	# Proteins	# Protein Groups	Protein Group Accessions	Modifications	MH+ [Da]	127_C/128_N	127_N/126	131/130_C	A3	IonScore A3	Exp Value A3	# Missed Cleavages
	DDTLHETEDVK	2	1	1	13385726	N-Term(TMT6plex); K11(TMT6plex)	1759.92	0.44512	0.600309	0.33141	High	72.62	1.15639e-05	0
	WYYNAAGFNK	4	1	1	13385726	N-Term(TMT6plex); K10(TMT6plex)	1691.9	0.420893	0.604989	0.533506	High	57.39	0.00045032	0
	RLPEDLYNDR	2	1	1	13385726	N-Term(TMT6plex)	1519.8	1.10639	0.533521	0.862486	High	44.97	0.00686354	1
	FYLEPYLK	2	1	1	13385726	N-Term(TMT6plex); K8(TMT6plex)	1530.9	0.527151	0.859061	0.642319	High	41.02	0.0169601	0
	ALDLTMR	1	1	1	13385726	N-Term(TMT6plex)	1048.6	0.399097	0.598222	0.480527	High	31.36	0.0461714	0
225543383	insulin-like growth factor 2 mRNA-binding protein 3 [Mus musculus]	26.42	1	9	14	50	0.506098	0.55937	0.539529	1525.03	26.42	27	50
	Sequence	# PSMs	# Proteins	# Protein Groups	Protein Group Accessions	Modifications	MH+ [Da]	127_C/128_N	127_N/126	131/130_C	A3	IonScore A3	Exp Value A3	# Missed Cleavages
	ILAHNNFVGR	5	2	2	225543383;6753518	N-Term(TMT6plex)	1369.79				High	86.69	2.17182e-07	0
	DQTPDENDQVVVK	6	1	1	225543383	N-Term(TMT6plex); K13(TMT6plex)	1945.03	0.35197	0.24379	0.29886	High	80.41	2.59098e-06	0
	TVNELQSLSSAEVVVPR	6	1	1	225543383	N-Term(TMT6plex)	2057.15	0.731908	0.848619	0.903801	High	69.37	3.09318e-05	0
	MVIITGPPEAQFK	5	2	2	225543383;145207996	N-Term(TMT6plex); K13(TMT6plex)	1889.1				High	63.31	9.92818e-05	0
	VAYIPDETAAQQNPSPQLR	2	1	1	225543383	N-Term(TMT6plex)	2327.22	0.836687	0.81103	0.884947	High	58.62	0.000489228	0
	DQTPDENDQVVVK	2	1	1	225543383	N-Term(TMT6plex); K13(GlyGly)	1829.9	1.265	2.16224	0.733418	High	53.76	0.000512445	0
	ILAHNNFVGR	7	2	2	225543383;6753518	N-Term(TMT6plex); N5(Deamidated)	1370.77				High	47.29	0.00248135	0
	IQEILTQVK	2	1	1	225543383	N-Term(TMT6plex); K9(TMT6plex)	1529.97	0.641711	0.499819	0.602955	High	45.36	0.00236059	0
	IPVAGPFLVK	2	1	1	225543383	N-Term(TMT6plex); K10(TMT6plex)	1498.98	0.558566	0.501552	0.566103	High	45.18	0.000667456	0
	IAPAEAPDAK	2	1	1	225543383	N-Term(TMT6plex); K10(TMT6plex)	1440.85	0.391339	0.3486	0.356167	High	43.63	0.00490301	0
	LLVPTQFVGAIIGK	2	2	2	225543383;145207996	N-Term(TMT6plex); K14(TMT6plex)	1914.22				High	43.51	0.00131914	0
	IEQDTDTK	2	1	1	225543383	N-Term(TMT6plex); K8(TMT6plex)	1407.77	0.338014	0.317355	0.319798	High	43.21	0.0100257	0
	AIEALSGK	2	1	1	225543383	N-Term(TMT6plex); K8(TMT6plex)	1246.78	0.592324	0.510686	0.55691	High	36.04	0.0237686	0
	AEEEIMK	2	1	1	225543383	N-Term(TMT6plex); K7(TMT6plex)	1307.73				High	34.3	0.0621021	0
	SILEIMHK	1	1	1	225543383	N-Term(TMT6plex); K8(TMT6plex)	1428.87	0.534978	0.572031	0.442344	High	31.13	0.104303	0
	FAGASIK	2	2	2	225543383;145207996	N-Term(TMT6plex); K7(TMT6plex)	1151.72				High	29.24	0.023766	0
6681137	acyl-CoA-binding protein isoform 2 [Mus musculus]	39.08	2	2	2	22	0.502878	0.550988	0.543153	765.86	39.08	4	22
	Sequence	# PSMs	# Proteins	# Protein Groups	Protein Group Accessions	Modifications	MH+ [Da]	127_C/128_N	127_N/126	131/130_C	A3	IonScore A3	Exp Value A3	# Missed Cleavages
	TQPTDEEMLFIYSHFK	15	2	1	6681137	N-Term(TMT6plex); K16(TMT6plex)	2444.26	0.572236	0.55265	0.567229	High	68.53	4.75834e-05	0
	QATVGDVNTDRPGLLDLK	5	2	1	6681137	N-Term(TMT6plex); K18(TMT6plex)	2370.34	0.489503	0.462071	0.516882	High	68.13	3.6785e-05	0
	TQPTDEEMLFIYSHFK	2	2	1	6681137	N-Term(TMT6plex); M8(Oxidation); K16(TMT6plex)	2460.26	0.640325	0.656881	0.698719	High	59.84	0.000346068	0
6679961	myotrophin [Mus musculus]	52.54	1	5	5	34	0.966757	0.436115	0.543762	1320.31	52.54	9	34
	Sequence	# PSMs	# Proteins	# Protein Groups	Protein Group Accessions	Modifications	MH+ [Da]	127_C/128_N	127_N/126	131/130_C	A3	IonScore A3	Exp Value A3	# Missed Cleavages
	GPDGLTALEATDNQAIK	14	1	1	6679961	N-Term(TMT6plex); K17(TMT6plex)	2172.19	0.464242	0.957706	0.579765	High	132.78	1.52211e-11	0
	KPLHYAADCGQLEILEFLLLK	4	1	1	6679961	N-Term(TMT6plex); K1(TMT6plex); C9(Methylthio); K21(TMT6plex)	3147.8	0.198421	0.95427	0.333846	High	55.66	0.000317008	0
	GADINAPDK	6	1	1	6679961	N-Term(TMT6plex); K9(TMT6plex)	1358.77	0.428162	0.996254	0.549601	High	52.96	0.000942857	0
	NGDLDEVK	5	1	1	6679961	N-Term(TMT6plex); N1(Deamidated); K8(TMT6plex)	1348.74	0.331126	1.10737	0.50519	High	34.55	0.0808308	0
	EFMWALK	5	1	1	6679961	N-Term(TMT6plex); K7(TMT6plex)	1382.79	0.486331	0.887353	0.537986	High	32.11	0.0815725	0
568975049	PREDICTED: formin-like 1 isoform X9 [Mus musculus]	4.99	11	3	3	6	0.679186	0.556568	0.547717	309.78	4.99	6	6
	Sequence	# PSMs	# Proteins	# Protein Groups	Protein Group Accessions	Modifications	MH+ [Da]	127_C/128_N	127_N/126	131/130_C	A3	IonScore A3	Exp Value A3	# Missed Cleavages
	NAVLEHMEELQEQVATLTER	2	11	1	568975049	N-Term(TMT6plex)	2569.31	0.714839	0.785953	0.547717	High	75.99	8.77914e-06	0
	AGSVSLDSVLGDVR	2	11	1	568975049	N-Term(TMT6plex)	1603.89	0.457178	0.679186	0.548559	High	74.36	9.7564e-06	0
	TAQEAYESVVEYFGENPK	2	11	1	568975049	N-Term(TMT6plex); K18(TMT6plex)	2519.28	0.556568	0.645777	0.522205	High	70.37	3.12922e-05	0
13385140	suppressor of IKBKE 1 [Mus musculus]	10.14	1	2	2	4	1.08937	0.555678	0.554869	120.47	10.14	4	4
	Sequence	# PSMs	# Proteins	# Protein Groups	Protein Group Accessions	Modifications	MH+ [Da]	127_C/128_N	127_N/126	131/130_C	A3	IonScore A3	Exp Value A3	# Missed Cleavages
	ESSVAPASQTIK	2	1	1	13385140	N-Term(TMT6plex); K12(TMT6plex)	1675.97	0.432479	0.964083	0.657538	High	57.71	0.000443917	0
	AVDAEPVLK	2	1	1	13385140	N-Term(TMT6plex); K9(TMT6plex)	1399.86	0.713972	1.23094	0.468232	High	33.01	0.0635544	0
13385896	ras-related protein Rab-32 [Mus musculus]	38.12	1	6	6	21	0.651131	0.580143	0.556753	1153.36	38.12	11	21
	Sequence	# PSMs	# Proteins	# Protein Groups	Protein Group Accessions	Modifications	MH+ [Da]	127_C/128_N	127_N/126	131/130_C	A3	IonScore A3	Exp Value A3	# Missed Cleavages
	AGEGLGQQGASATAAPETR	6	1	1	13385896	N-Term(TMT6plex)	2001.02	0.323407	0.888195	0.463187	High	139.83	2.13288e-12	0
	FLVENMLANQQSFPSEEIDLDR	2	1	1	13385896	N-Term(TMT6plex)	2824.41	0.863238	1.09092	0.836455	High	82.77	1.89685e-06	0
	VLVIGELGVGK	5	1	1	13385896	N-Term(TMT6plex); K11(TMT6plex)	1542.01	0.590514	0.643899	0.564958	High	71.64	1.62461e-06	0
	DHGFTGWFETSAK	4	1	1	13385896	N-Term(TMT6plex); K13(TMT6plex)	1940.99	0.551804	0.505339	0.541768	High	70.9	2.0146e-05	0
	SSTFDAVLK	2	1	1	13385896	N-Term(TMT6plex); K9(TMT6plex)	1425.84	0.625966	0.728923	0.587343	High	60.62	9.37186e-05	0
	LVEEPPTTKPR	2	1	1	13385896	N-Term(TMT6plex); K9(TMT6plex)	1725.03	0.595606	0.510149	0.512952	High	40.74	0.0103519	0
6756039	14-3-3 protein theta [Mus musculus]	53.88	1	9	13	141	0.962696	0.434098	0.557172	5247.85	53.88	23	141
	Sequence	# PSMs	# Proteins	# Protein Groups	Protein Group Accessions	Modifications	MH+ [Da]	127_C/128_N	127_N/126	131/130_C	A3	IonScore A3	Exp Value A3	# Missed Cleavages
	TAFDEAIAELDTLNEDSYK	13	1	1	6756039	N-Term(TMT6plex); K19(TMT6plex)	2603.32	0.407172	0.949455	0.546927	High	106.63	7.41869e-09	0
	AVTEQGAELSNEER	13	1	1	6756039	N-Term(TMT6plex)	1761.88	0.440609	0.951526	0.53636	High	98.64	2.0427e-08	0
	SICTTVLELLDK	4	1	1	6756039	N-Term(TMT6plex); C3(Methylthio); K12(TMT6plex)	1839.04	0.0679085	0.5519	0.239224	High	93.25	1.09724e-07	0
	QTIENSQGAYQEAFDISK	14	1	1	6756039	N-Term(TMT6plex); K18(TMT6plex)	2487.28	0.577013	1.01353	0.683499	High	88.7	4.53859e-07	0
	AVTEQGAELSNEER	3	1	1	6756039	N-Term(TMT6plex); N11(Deamidated)	1762.86	0.460807	1.20205	0.655582	High	81.65	8.41553e-07	0
	YLIANATNPESK	10	1	1	6756039	N-Term(TMT6plex); K12(TMT6plex)	1779.01	0.435529	0.933857	0.539306	High	77.3	4.86563e-06	0
	DSTLIMQLLR	14	7	7	31543976;226874906;6756039;134023662;6756037;359385698;31543974	N-Term(TMT6plex)	1418.82				High	63.7	0.00010063	0
	YLIANATNPESK	5	1	1	6756039	N-Term(TMT6plex); N5(Deamidated); K12(TMT6plex)	1779.99	0.476913	1.27643	0.563064	High	63.64	0.000121882	0
	TAFDEAIAELDTLNEDSYKDSTLIMQLLR	1	1	1	6756039	N-Term(TMT6plex); K19(TMT6plex); M25(Oxidation)	3789.96	0.814573	1.39115	1.06269	High	62.12	0.00024081	1
	QTIENSQGAYQEAFDISK	7	1	1	6756039	N-Term(TMT6plex); Q7(Deamidated); K18(TMT6plex)	2488.28	0.751215	1.25352	0.873005	High	61.08	0.000245802	0
	DSTLIMQLLR	6	7	7	31543976;226874906;6756039;134023662;6756037;359385698;31543974	N-Term(TMT6plex); M6(Oxidation)	1434.82				High	51.84	0.00157702	0
	NLLSVAYK	14	7	7	31543976;226874906;6756039;134023662;6756037;359385698;31543974	N-Term(TMT6plex); K8(TMT6plex)	1365.85				High	50.63	0.000502979	0
	NLLSVAYK	2	7	7	31543976;226874906;6756039;134023662;6756037;359385698;31543974	N-Term(TMT6plex); N1(Deamidated); K8(TMT6plex)	1366.84				High	49.08	0.000926343	0
	VISSIEQK	18	5	5	31543976;6756039;6756037;31543974;134023662	N-Term(TMT6plex); K8(TMT6plex)	1361.84				High	47.72	0.00201332	0
	QTIENSQGAYQEAFDISKK	1	1	1	6756039	N-Term(TMT6plex); K18(TMT6plex); K19(TMT6plex)	2844.54	0.677638	0.870363	0.743706	High	45.39	0.00934846	1
	YLAEVACGDDRK	2	1	1	6756039	N-Term(TMT6plex); C7(Methylthio); K12(TMT6plex)	1843.95	0.137792	0.764664	0.254805	High	42.3	0.0120595	1
	KEMQPTHPIR	6	3	3	6756039;359385698;31543974	N-Term(TMT6plex); K1(TMT6plex); M3(Oxidation)	1710.97				High	38.56	0.0287966	1
	KEMQPTHPIR	3	3	3	6756039;359385698;31543974	N-Term(TMT6plex); K1(TMT6plex)	1694.98				High	38.05	0.0268776	1
	YDDMATCMK	1	1	1	6756039	N-Term(TMT6plex); M4(Oxidation); C7(Methylthio); K9(TMT6plex)	1597.71	0.205953	0.856478	0.519698	High	31.83	0.0165349	0
	YDDMATCMK	4	1	1	6756039	N-Term(TMT6plex); C7(Methylthio); K9(TMT6plex)	1581.72	0.183739	0.872418	0.298562	High	29.96	0.0339614	0
21735489	UPF0598 protein C8orf82 homolog isoform 1 [Mus musculus]	9.17	1	2	2	2	0.967526	0.692602	0.557821	48.03	9.17	2	2
	Sequence	# PSMs	# Proteins	# Protein Groups	Protein Group Accessions	Modifications	MH+ [Da]	127_C/128_N	127_N/126	131/130_C	A3	IonScore A3	Exp Value A3	# Missed Cleavages
	VSYTQGQSPEPR	1	1	1	21735489	N-Term(TMT6plex)	1577.81	0.696124	0.896912	0.449423	High	41.07	0.0152769	0
	AGGVGLVR	1	1	1	21735489	N-Term(TMT6plex)	957.605	0.689098	1.0437	0.692363	High	19.96	0.201352	0
13937391	guanine nucleotide-binding protein G(I)/G(S)/G(T) subunit beta-2 [Mus musculus]	30.88	1	2	8	63	0.914063	0.37269	0.558844	2440.09	30.88	16	63
	Sequence	# PSMs	# Proteins	# Protein Groups	Protein Group Accessions	Modifications	MH+ [Da]	127_C/128_N	127_N/126	131/130_C	A3	IonScore A3	Exp Value A3	# Missed Cleavages
	VSCLGVTDDGMAVATGSWDSFLK	6	2	2	13937391;229608940	N-Term(TMT6plex); C3(Methylthio); K23(TMT6plex)	2863.41				High	116.95	6.57281e-10	0
	LLLAGYDDFNCNIWDAMK	2	1	1	13937391	N-Term(TMT6plex); C11(Methylthio); K18(TMT6plex)	2606.29	0.420866	1.07285	0.660899	High	98.23	4.14266e-08	0
	ACGDSTLTQITAGLDPVGR	2	1	1	13937391	N-Term(TMT6plex); C2(Methylthio)	2150.08	0.330029	0.77878	0.472548	High	79.91	2.51866e-06	0
	LIIWDSYTTNK	7	2	2	13937391;229608940	N-Term(TMT6plex); K11(TMT6plex)	1812.03				High	71.11	1.59307e-05	0
	AGVLAGHDNR	28	2	2	13937391;229608940	N-Term(TMT6plex)	1238.68				High	68.43	1.38453e-05	0
	LLVSASQDGK	8	2	2	13937391;229608940	N-Term(TMT6plex); K10(TMT6plex)	1475.88				High	60.44	0.000190309	0
	VHAIPLR	4	2	2	13937391;229608940	N-Term(TMT6plex)	1034.67				High	50.31	0.000185762	0
	QEAEQLR	6	1	1	13937391	N-Term(TMT6plex); Q1(Deamidated)	1103.59				High	40.01	0.00546241	0
6756037	14-3-3 protein eta [Mus musculus]	60.57	1	11	14	202	0.991279	0.463763	0.564152	5925.87	60.57	27	202
	Sequence	# PSMs	# Proteins	# Protein Groups	Protein Group Accessions	Modifications	MH+ [Da]	127_C/128_N	127_N/126	131/130_C	A3	IonScore A3	Exp Value A3	# Missed Cleavages
	ELETVCNDVLALLDK	4	1	1	6756037	N-Term(TMT6plex); C6(Methylthio); K15(TMT6plex)	2179.18	0.0662609	0.699057	0.16159	High	114.92	1.07004e-09	0
	QAFDDAIAELDTLNEDSYK	8	1	1	6756037	N-Term(TMT6plex); K19(TMT6plex)	2616.32	0.453862	0.963044	0.564216	High	108.12	5.36589e-09	0
	AVTELNEPLSNEDR	10	1	1	6756037	N-Term(TMT6plex)	1815.93	0.45202	1.08504	0.62826	High	90.67	1.45311e-07	0
	NSVVEASEAAYK	6	1	1	6756037	N-Term(TMT6plex); K12(TMT6plex)	1725.94	0.381337	0.9537	0.563396	High	86.56	4.91502e-07	0
	NSVVEASEAAYK	2	1	1	6756037	N-Term(TMT6plex); N1(Deamidated); K12(TMT6plex)	1726.93	0.398748	1.17347	0.51769	High	80.47	2.10043e-06	0
	YLAEVASGEK	12	1	1	6756037	N-Term(TMT6plex); K10(TMT6plex)	1524.87	0.453451	1.02512	0.590625	High	65.96	4.61013e-05	0
	NCNDFQYESK	7	1	1	6756037	N-Term(TMT6plex); C2(Methylthio); K10(TMT6plex)	1751.81	0.159205	0.704259	0.295675	High	64.94	1.63039e-05	0
	QAFDDAIAELDTLNEDSYKDSTLIMQLLR	2	1	1	6756037	N-Term(TMT6plex); K19(TMT6plex); M25(Oxidation)	3802.94	0.826293	1.17835	0.906819	High	64.21	0.000146416	1
	DSTLIMQLLR	14	7	7	31543976;226874906;6756039;134023662;6756037;359385698;31543974	N-Term(TMT6plex)	1418.82				High	63.7	0.00010063	0
	TMADGNEK	64	1	1	6756037	N-Term(TMT6plex); K8(TMT6plex)	1323.7	0.481317	0.966327	0.561981	High	52.85	0.000815294	0
	DSTLIMQLLR	6	7	7	31543976;226874906;6756039;134023662;6756037;359385698;31543974	N-Term(TMT6plex); M6(Oxidation)	1434.82				High	51.84	0.00157702	0
	NLLSVAYK	14	7	7	31543976;226874906;6756039;134023662;6756037;359385698;31543974	N-Term(TMT6plex); K8(TMT6plex)	1365.85				High	50.63	0.000502979	0
	NLLSVAYK	2	7	7	31543976;226874906;6756039;134023662;6756037;359385698;31543974	N-Term(TMT6plex); N1(Deamidated); K8(TMT6plex)	1366.84				High	49.08	0.000926343	0
	VISSIEQK	18	5	5	31543976;6756039;6756037;31543974;134023662	N-Term(TMT6plex); K8(TMT6plex)	1361.84				High	47.72	0.00201332	0
	TMADGNEK	2	1	1	6756037	N-Term(TMT6plex); N6(Deamidated); K8(TMT6plex)	1324.68	0.424957	1.24288	0.512942	High	46.21	0.00317473	0
	DNLTLWTSDQQDEEAGEGN	3	1	1	6756037	N-Term(TMT6plex)	2351.05	0.606021	1.06252	0.785748	High	42.03	0.003155	0
	YDDMASAMK	15	1	1	6756037	N-Term(TMT6plex); M4(Oxidation); K9(TMT6plex)	1505.74	0.466638	1.05001	0.569714	High	40.55	0.00750213	0
	YDDMASAMK	3	1	1	6756037	N-Term(TMT6plex); K9(TMT6plex)	1489.74	0.496202	1.14036	0.580654	High	37.61	0.0175808	0
	EAFEISK	6	1	1	6756037	N-Term(TMT6plex); K7(TMT6plex)	1281.75	0.440556	0.995053	0.574131	High	37.43	0.0180898	0
	YDDMASAMK	4	1	1	6756037	N-Term(TMT6plex); M4(Oxidation); M8(Oxidation); K9(TMT6plex)	1521.74	0.289077	0.686652	0.43138	High	36.03	0.0185847	0
21313402	CDKN2AIP N-terminal-like protein [Mus musculus]	15.52	1	2	2	2	0.983154	0.50745	0.564798	48.95	15.52	2	2
	Sequence	# PSMs	# Proteins	# Protein Groups	Protein Group Accessions	Modifications	MH+ [Da]	127_C/128_N	127_N/126	131/130_C	A3	IonScore A3	Exp Value A3	# Missed Cleavages
	VGGEASAAVEK	1	1	1	21313402	N-Term(TMT6plex); K11(TMT6plex)	1475.85	0.544046	1.03215	0.599621	High	34.73	0.0864498	0
	SYSESEK	1	1	1	21313402	N-Term(TMT6plex); K7(TMT6plex)	1287.68	0.473315	0.936487	0.531998	High	27.22	0.178196	0
568906736	PREDICTED: DNA repair protein REV1 isoform X12 [Mus musculus]	4.12	7	1	3	10	1.50766	0.914127	0.565185	152.072	4.12	5	10
	Sequence	# PSMs	# Proteins	# Protein Groups	Protein Group Accessions	Modifications	MH+ [Da]	127_C/128_N	127_N/126	131/130_C	A3	IonScore A3	Exp Value A3	# Missed Cleavages
	EAEAFLLSLSEEIQR	2	7	1	568906736	N-Term(TMT6plex)	1964.06	0.914127	1.50766	0.565185	High	51.74	0.0022823	0
	LASLGIK	2	9	2	254587960;568906736	N-Term(TMT6plex); K7(TMT6plex)	1159.78				High	34.74	0.00669818	0
	KNLIGSPR	6	7	1	568906736	N-Term(TMT6plex)	1113.68							1
568992012	PREDICTED: transcription and mRNA export factor ENY2 isoform X1 [Mus musculus]	25	2	2	2	2	0.881308	0.514712	0.565228	60.9766	25	2	2
	Sequence	# PSMs	# Proteins	# Protein Groups	Protein Group Accessions	Modifications	MH+ [Da]	127_C/128_N	127_N/126	131/130_C	A3	IonScore A3	Exp Value A3	# Missed Cleavages
	GLEHVTVDDLVAEITPK	1	2	1	568992012	N-Term(TMT6plex); K17(TMT6plex)	2294.3	0.531427	0.947181	0.591752	High	41.72	0.0146574	0
	LIETGER	1	2	1	568992012	N-Term(TMT6plex)	1046.6	0.498523	0.820017	0.539892	High	35.36	0.0242463	0
569010745	PREDICTED: dual specificity protein phosphatase 9 isoform X3 [Mus musculus]	11.24	3	4	4	40	0.553449	0.600484	0.567965	987.11	11.24	8	40
	Sequence	# PSMs	# Proteins	# Protein Groups	Protein Group Accessions	Modifications	MH+ [Da]	127_C/128_N	127_N/126	131/130_C	A3	IonScore A3	Exp Value A3	# Missed Cleavages
	YILNVTPNLPNLFEK	3	3	1	569010745	N-Term(TMT6plex); K15(TMT6plex)	2233.31	0.75868	0.666509	0.686424	High	57.43	0.00030487	0
	AEAENEAEAK	2	3	1	569010745	N-Term(TMT6plex); K10(TMT6plex)	1519.8	0.601376	0.510038	0.608915	High	53.56	0.000832208	0
	AEAEAEPK	21	3	1	569010745	N-Term(TMT6plex); K8(TMT6plex)	1302.73	0.598166	0.520108	0.497945	High	45.81	0.00687152	0
	EAAEAEAK	14	3	1	569010745	N-Term(TMT6plex); K8(TMT6plex)	1276.71	0.595717	0.545106	0.597806	High	41.83	0.013182	0
13384618	guanine nucleotide-binding protein G(I)/G(S)/G(O) subunit gamma-12 [Mus musculus]	37.5	1	2	2	4	0.989981	0.703	0.573505	157	37.5	4	4
	Sequence	# PSMs	# Proteins	# Protein Groups	Protein Group Accessions	Modifications	MH+ [Da]	127_C/128_N	127_N/126	131/130_C	A3	IonScore A3	Exp Value A3	# Missed Cleavages
	TASTNSIAQAR	2	1	1	13384618	N-Term(TMT6plex)	1348.74	0.696566	0.974504	0.546079	High	60.01	0.000236854	0
	SDPLLMGIPTSENPFK	2	1	1	13384618	N-Term(TMT6plex); K16(TMT6plex)	2204.21	0.709493	1.0057	0.602308	High	53.81	0.00134838	0
568992347	PREDICTED: PHD finger protein 20-like 1 isoform X6 [Mus musculus]	3.14	8	3	3	5	0.937865	0.776265	0.573511	150.938	3.14	5	5
	Sequence	# PSMs	# Proteins	# Protein Groups	Protein Group Accessions	Modifications	MH+ [Da]	127_C/128_N	127_N/126	131/130_C	A3	IonScore A3	Exp Value A3	# Missed Cleavages
	AVGVDGAER	2	8	1	568992347	N-Term(TMT6plex)	1102.61	1.13244	0.844983	0.770843	High	58.12	0.000105915	0
	LSSSSSATDGK	2	8	1	568992347	N-Term(TMT6plex); K11(TMT6plex)	1497.82	0.776265	0.937865	0.573511	High	48.95	0.00254382	0
	DQDQAVAEAER	1	6	1	568992347	N-Term(TMT6plex)	1460.72	0.614503	1.0094	0.513606	High	32.44	0.0317296	0
12963687	Sjoegren syndrome nuclear autoantigen 1 homolog [Mus musculus]	29.41	1	4	4	11	0.58198	0.511301	0.578652	403.78	29.41	7	11
	Sequence	# PSMs	# Proteins	# Protein Groups	Protein Group Accessions	Modifications	MH+ [Da]	127_C/128_N	127_N/126	131/130_C	A3	IonScore A3	Exp Value A3	# Missed Cleavages
	ILESSQTLLSVLK	4	1	1	12963687	N-Term(TMT6plex); K13(TMT6plex)	1889.18	0.559826	0.669542	0.633808	High	80.94	6.09269e-07	0
	TIAETEAAYLK	4	1	1	12963687	N-Term(TMT6plex); K11(TMT6plex)	1667.96	0.47915	0.492592	0.560135	High	61.05	0.000129878	0
	QIQQEEDEK	2	1	1	12963687	N-Term(TMT6plex); K9(TMT6plex)	1604.86	0.39378	0.550001	0.486643	High	42.91	0.0139126	0
	QIQQEEDEKQR	1	1	1	12963687	N-Term(TMT6plex); K9(TMT6plex)	1889.01	0.513594	0.571407	0.744095	High	37.21	0.053772	1
31543976	14-3-3 protein gamma [Mus musculus]	70.04	1	11	15	166	0.861493	0.42348	0.581577	5785.04	70.04	29	166
	Sequence	# PSMs	# Proteins	# Protein Groups	Protein Group Accessions	Modifications	MH+ [Da]	127_C/128_N	127_N/126	131/130_C	A3	IonScore A3	Exp Value A3	# Missed Cleavages
	DNLTLWTSDQQDDDGGEGNN	4	1	1	31543976	N-Term(TMT6plex)	2423.05	0.546409	0.92731	0.594661	High	161.04	2.17225e-15	0
	TAFDDAIAELDTLNEDSYK	12	1	1	31543976	N-Term(TMT6plex); K19(TMT6plex)	2589.3	0.386477	0.874732	0.550867	High	148.15	4.99211e-13	0
	NVTELNEPLSNEER	11	1	1	31543976	N-Term(TMT6plex)	1872.95	0.511142	0.921477	0.593501	High	102.3	1.08671e-08	0
	LGLALNYSVFYYEIQNAPEQACHLAK	6	1	1	31543976	N-Term(TMT6plex); C22(Methylthio); K26(TMT6plex)	3459.79	0.34901	1.08562	0.609495	High	95.53	1.09916e-07	0
	TAFDDAIAELDTLNEDSYKDSTLIMQLLR	3	1	1	31543976	N-Term(TMT6plex); K19(TMT6plex)	3759.95	0.739262	1.0411	1.06303	High	92.06	2.32491e-07	1
	ELEAVCQDVLSLLDNYLIK	1	1	1	31543976	N-Term(TMT6plex); C6(Methylthio); K19(TMT6plex)	2682.45	0.211029	0.874649	0.417679	High	67.36	6.00548e-05	0
	YLAEVATGEK	16	1	1	31543976	N-Term(TMT6plex); K10(TMT6plex)	1538.89	0.42348	0.809932	0.616743	High	66.87	3.72013e-05	0
	YDDMAAAMK	8	2	2	31543976;31543974	N-Term(TMT6plex); K9(TMT6plex)	1473.75				High	64.89	3.6245e-05	0
	DSTLIMQLLR	14	7	7	31543976;226874906;6756039;134023662;6756037;359385698;31543974	N-Term(TMT6plex)	1418.82				High	63.7	0.00010063	0
	TAFDDAIAELDTLNEDSYKDSTLIMQLLR	3	1	1	31543976	N-Term(TMT6plex); K19(TMT6plex); M25(Oxidation)	3775.94	0.750564	1.1794	1.00969	High	58.55	0.000559874	1
	AYSEAHEISK	4	1	1	31543976	N-Term(TMT6plex); K10(TMT6plex)	1592.87	0.55031	0.832571	0.448003	High	58.43	0.000368059	0
	RATVVESSEK	4	1	1	31543976	N-Term(TMT6plex); K10(TMT6plex)	1563.91	0.410836	0.848058	0.705052	High	53.05	0.000992387	1
	DSTLIMQLLR	6	7	7	31543976;226874906;6756039;134023662;6756037;359385698;31543974	N-Term(TMT6plex); M6(Oxidation)	1434.82				High	51.84	0.00157702	0
	ATVVESSEK	6	1	1	31543976	N-Term(TMT6plex); K9(TMT6plex)	1407.81	0.450073	0.78741	0.519091	High	51.51	0.00143842	0
	NLLSVAYK	14	7	7	31543976;226874906;6756039;134023662;6756037;359385698;31543974	N-Term(TMT6plex); K8(TMT6plex)	1365.85				High	50.63	0.000502979	0
	NLLSVAYK	2	7	7	31543976;226874906;6756039;134023662;6756037;359385698;31543974	N-Term(TMT6plex); N1(Deamidated); K8(TMT6plex)	1366.84				High	49.08	0.000926343	0
	VISSIEQK	18	5	5	31543976;6756039;6756037;31543974;134023662	N-Term(TMT6plex); K8(TMT6plex)	1361.84				High	47.72	0.00201332	0
	YDDMAAAMK	15	2	2	31543976;31543974	N-Term(TMT6plex); M4(Oxidation); K9(TMT6plex)	1489.74				High	45.25	0.0028182	0
	NCSETQYESK	10	1	1	31543976	N-Term(TMT6plex); C2(Methylthio); K10(TMT6plex)	1692.8	0.238739	0.861455	0.319258	High	41.45	0.00416437	0
	YDDMAAAMK	9	2	2	31543976;31543974	N-Term(TMT6plex); M4(Oxidation); M8(Oxidation); K9(TMT6plex)	1505.74				High	35.52	0.0255154	0
10946722	cell differentiation protein RCD1 homolog [Mus musculus]	24.08	1	7	7	20	0.885396	0.44324	0.584108	592.385	24.08	14	20
	Sequence	# PSMs	# Proteins	# Protein Groups	Protein Group Accessions	Modifications	MH+ [Da]	127_C/128_N	127_N/126	131/130_C	A3	IonScore A3	Exp Value A3	# Missed Cleavages
	LTSLGVIGALVK	2	1	1	10946722	N-Term(TMT6plex); K12(TMT6plex)	1629.07	0.354094	0.804329	0.517772	High	71.34	1.90974e-06	0
	IYQWINELSSPETR	2	1	1	10946722	N-Term(TMT6plex)	1965.03	0.606397	0.885696	0.704897	High	70.96	2.54012e-05	0
	NLQEGQVTDPR	4	1	1	10946722	N-Term(TMT6plex)	1485.78	0.646705	0.994857	0.657864	High	62.59	7.45518e-05	0
	ENALLELSK	5	1	1	10946722	N-Term(TMT6plex); K9(TMT6plex)	1474.89	0.451723	0.885097	0.598621	High	59.37	0.000208216	0
	TVATFILQK	2	1	1	10946722	N-Term(TMT6plex); K9(TMT6plex)	1478.94	0.434916	0.793841	0.55812	High	37	0.0100661	0
	MVLQLSK	2	1	1	10946722	N-Term(TMT6plex); K7(TMT6plex)	1276.81	0.43043	0.957698	0.613554	High	32.61	0.0389277	0
	IMESGSELSK	2	1	1	10946722	N-Term(TMT6plex); M2(Oxidation); K10(TMT6plex)	1554.85	0.428473	0.79426	0.499431	High	32	0.12474	0
	MVLQLSK	1	1	1	10946722	N-Term(TMT6plex); Q4(Deamidated); K7(TMT6plex)	1277.79							0
9790259	programmed cell death protein 5 [Mus musculus]	58.73	1	7	7	28	0.552875	0.443925	0.585059	907.937	58.73	14	28
	Sequence	# PSMs	# Proteins	# Protein Groups	Protein Group Accessions	Modifications	MH+ [Da]	127_C/128_N	127_N/126	131/130_C	A3	IonScore A3	Exp Value A3	# Missed Cleavages
	VSEQGLIEILEK	8	1	1	9790259	N-Term(TMT6plex); K12(TMT6plex)	1816.09	0.42675	0.544306	0.516632	High	94.06	6.40208e-08	0
	NSILAQVLDQSAR	2	1	1	9790259	N-Term(TMT6plex)	1643.93	0.653493	0.711057	0.662361	High	67.36	4.76031e-05	0
	LSNLALVKPEK	6	1	1	9790259	N-Term(TMT6plex); K8(TMT6plex); K11(TMT6plex)	1899.23	0.464652	0.517135	0.587565	High	63.87	8.18383e-06	0
	AVENYLIQMAR	3	1	1	9790259	N-Term(TMT6plex)	1536.84	0.615183	0.569124	0.622187	High	56.57	0.000446093	0
	HGDPGDAAQQEAK	2	1	1	9790259	N-Term(TMT6plex); K13(TMT6plex)	1781.92	0.278752	0.690888	0.423854	High	50.56	0.00197604	0
	AVENYLIQMAR	1	1	1	9790259	N-Term(TMT6plex); M9(Oxidation)	1552.84	0.778761	0.910596	0.750716	High	32.62	0.104124	0
	YGQLSGK	4	1	1	9790259	N-Term(TMT6plex); K7(TMT6plex)	1210.72	0.36463	0.510278	0.555322	High	30.7	0.0463019	0
	LAELQAK	2	1	1	9790259	N-Term(TMT6plex); K7(TMT6plex)	1230.78	0.437068	0.524158	0.530006	High	29.31	0.088618	0
27229082	protein LZIC [Mus musculus]	34.74	2	5	5	14	0.915487	0.487591	0.585708	587.761	34.74	9	14
	Sequence	# PSMs	# Proteins	# Protein Groups	Protein Group Accessions	Modifications	MH+ [Da]	127_C/128_N	127_N/126	131/130_C	A3	IonScore A3	Exp Value A3	# Missed Cleavages
	LTEDDETFLSANASAVLSQFEK	4	2	1	27229082	N-Term(TMT6plex); K22(TMT6plex)	2873.49	0.496257	0.817961	0.583642	High	104.91	1.30689e-08	0
	VLALAGFDVEK	4	2	1	27229082	N-Term(TMT6plex); K11(TMT6plex)	1619.98	0.481567	0.894976	0.603794	High	62.31	9.08552e-05	0
	VSTELGSGDK	3	2	1	27229082	N-Term(TMT6plex); K10(TMT6plex)	1450.82	0.46249	0.921504	0.538751	High	60.05	0.00019346	0
	VEILTALR	2	2	1	27229082	N-Term(TMT6plex)	1143.73	0.499844	0.999951	0.590909	High	44.44	0.00232578	0
	KETLEQLSEFNDSLK	1	2	1	27229082	N-Term(TMT6plex); K1(TMT6plex); K15(TMT6plex)	2468.39	0.510976	1.11426	0.623197	High	37.23	0.0465043	1
9256568	mesothelin precursor [Mus musculus]	5.28	2	3	4	8	0.590621	0.535909	0.594444	170.04	5.28	8	8
	Sequence	# PSMs	# Proteins	# Protein Groups	Protein Group Accessions	Modifications	MH+ [Da]	127_C/128_N	127_N/126	131/130_C	A3	IonScore A3	Exp Value A3	# Missed Cleavages
	GGGQLDEDMVK	2	2	1	9256568	N-Term(TMT6plex); K11(TMT6plex)	1606.85	0.472461	0.590621	0.534596	High	45.06	0.00840385	0
	LLMEALK	2	3	2	9256568;256985188	N-Term(TMT6plex); K7(TMT6plex)	1275.81				High	39.39	0.00836632	0
	TQYGPPSK	2	2	1	9256568	N-Term(TMT6plex); K8(TMT6plex)	1335.77	0.535909	0.571696	0.594444	High	31.52	0.119164	0
	LTVIHPR	2	2	1	9256568	N-Term(TMT6plex)	1064.68	0.573899	0.7124	0.686442	High	30.43	0.0180699	0
68510034	coxsackievirus and adenovirus receptor homolog isoform a precursor [Mus musculus]	17.26	1	6	6	19	0.551425	0.59826	0.59734	489.673	17.26	10	19
	Sequence	# PSMs	# Proteins	# Protein Groups	Protein Group Accessions	Modifications	MH+ [Da]	127_C/128_N	127_N/126	131/130_C	A3	IonScore A3	Exp Value A3	# Missed Cleavages
	TQYNQVPSEDFER	6	1	1	68510034	N-Term(TMT6plex)	1841.89	0.502082	0.499672	0.5094	High	65.96	2.85836e-05	0
	IYDNYYPDLK	2	1	1	68510034	N-Term(TMT6plex); K10(TMT6plex)	1761.95	0.546709	0.449901	0.66205	High	46.68	0.00617394	0
	MGAVPVMIPAQSK	4	1	1	68510034	N-Term(TMT6plex); K13(TMT6plex)	1787.03	0.615028	0.854417	0.710657	High	43.05	0.0109247	0
	APQSPTLAPAK	1	1	1	68510034	N-Term(TMT6plex); K11(TMT6plex)	1538.93	0.59589	0.742029	0.416905	High	29.22	0.108006	0
	KAPGVANK	4	1	1	68510034	N-Term(TMT6plex); K1(TMT6plex); K8(TMT6plex)	1471.96	0.616341	0.539581	0.614848	High	29.14	0.0502833	1
	VAAPNLSR	2	1	1	68510034	N-Term(TMT6plex)	1056.64	0.517292	0.558698	0.500346	High	24.54	0.0738277	0
13386100	NADH dehydrogenase [ubiquinone] 1 alpha subcomplex subunit 5 [Mus musculus]	38.79	1	3	3	11	0.964657	0.561493	0.59953	567.49	38.79	5	11
	Sequence	# PSMs	# Proteins	# Protein Groups	Protein Group Accessions	Modifications	MH+ [Da]	127_C/128_N	127_N/126	131/130_C	A3	IonScore A3	Exp Value A3	# Missed Cleavages
	LEALLQGGEVEEVILQAEK	8	1	1	13386100	N-Term(TMT6plex); K19(TMT6plex)	2526.45	0.567635	1.00962	0.59953	High	97.7	2.86154e-08	0
	YTEQITNEK	2	1	1	13386100	N-Term(TMT6plex); K9(TMT6plex)	1583.87	0.434562	0.889639	0.558492	High	48.2	0.00294009	0
	WKPWEPLVEEPPANQWK	1	1	1	13386100	N-Term(TMT6plex); K2(TMT6plex); K17(TMT6plex)	2821.57	0.584302	0.934783	0.630837	High	32.61	0.137151	0
7304929	trafficking protein particle complex subunit 3 [Mus musculus]	14.44	1	3	3	10	1.04777	0.489276	0.601278	264.864	14.44	6	10
	Sequence	# PSMs	# Proteins	# Protein Groups	Protein Group Accessions	Modifications	MH+ [Da]	127_C/128_N	127_N/126	131/130_C	A3	IonScore A3	Exp Value A3	# Missed Cleavages
	DYENDEDVNK	6	1	1	7304929	N-Term(TMT6plex); K10(TMT6plex)	1698.82	0.489276	1.04777	0.684762	High	47.24	0.00198145	0
	LIEDFLAR	2	1	1	7304929	N-Term(TMT6plex)	1205.71	0.483914	1.00619	0.601278	High	44.03	0.00467323	0
	GDGVTEIR	2	1	1	7304929	N-Term(TMT6plex)	1075.6	0.597998	1.15385	0.593569	High	29.74	0.132924	0
6754900	5'-nucleotidase precursor [Mus musculus]	3.3	1	2	2	2	0.682058	0.687823	0.602211	61.44	3.3	2	2
	Sequence	# PSMs	# Proteins	# Protein Groups	Protein Group Accessions	Modifications	MH+ [Da]	127_C/128_N	127_N/126	131/130_C	A3	IonScore A3	Exp Value A3	# Missed Cleavages
	LEQTSDDSTK	1	1	1	6754900	N-Term(TMT6plex); K10(TMT6plex)	1581.84	0.628137	0.582733	0.504639	High	41.01	0.0172329	0
	VVYPAVEGR	1	1	1	6754900	N-Term(TMT6plex)	1218.71	0.753181	0.798314	0.718647	High	33.43	0.0785546	0
6755899	translin [Mus musculus]	29.39	1	5	5	37	1.01836	0.543832	0.603223	1352.54	29.39	10	37
	Sequence	# PSMs	# Proteins	# Protein Groups	Protein Group Accessions	Modifications	MH+ [Da]	127_C/128_N	127_N/126	131/130_C	A3	IonScore A3	Exp Value A3	# Missed Cleavages
	GFHLDVEDYLSGVLILASELSR	8	1	1	6755899	N-Term(TMT6plex)	2662.43	0.762894	1.06504	0.888662	High	101.05	2.86336e-08	0
	EAVTEILGIEPDREK	3	1	1	6755899	N-Term(TMT6plex); K15(TMT6plex)	2157.22	0.449073	1.00654	0.570098	High	66.42	5.61876e-05	1
	VEEVVYDLSIR	19	1	1	6755899	N-Term(TMT6plex)	1550.86	0.557477	0.979719	0.611923	High	63.87	0.000101649	0
	VVQSLEQTAR	4	1	1	6755899	N-Term(TMT6plex)	1359.78	0.428244	1.05651	0.61457	High	39.74	0.0309803	0
	ETAAACGEK	3	1	1	6755899	N-Term(TMT6plex); C6(Methylthio); K9(TMT6plex)	1383.7	0.191591	0.792485	0.34618	High	34.96	0.0348676	0
6678225	tubulin-specific chaperone A [Mus musculus]	50.93	1	6	6	16	1.02158	0.510333	0.603455	514.425	50.93	9	16
	Sequence	# PSMs	# Proteins	# Protein Groups	Protein Group Accessions	Modifications	MH+ [Da]	127_C/128_N	127_N/126	131/130_C	A3	IonScore A3	Exp Value A3	# Missed Cleavages
	AEDGENYAIK	6	1	1	6678225	N-Term(TMT6plex); K10(TMT6plex)	1567.84	0.509793	0.983481	0.610349	High	61.71	0.000136693	0
	QAEILQESR	2	1	1	6678225	N-Term(TMT6plex)	1302.72	0.432145	1.02105	0.451593	High	60.68	0.000218641	0
	LEAAYTDLQQILESEKDLEEAEEYKEAR	2	1	1	6678225	N-Term(TMT6plex); Q10(Deamidated); K16(TMT6plex); K25(TMT6plex)	4002.09	0.756236	1.14315	0.788561	High	52.2	0.00206407	2
	LEAAYTDLQQILESEKDLEEAEEYK	2	1	1	6678225	N-Term(TMT6plex); K16(TMT6plex); K25(TMT6plex)	3644.91	0.493725	1.1045	0.567865	High	51.96	0.00236792	1
	RLEAAYTDLQQILESEKDLEEAEEYK	1	1	1	6678225	N-Term(TMT6plex); K17(TMT6plex); K26(TMT6plex)	3801	0.465749	1.01974	0.596638	High	50.5	0.0031626	2
	LEAAYTDLQQILESEKDLEEAEEYKEAR	1	1	1	6678225	N-Term(TMT6plex); K16(TMT6plex); K25(TMT6plex)	4001.09	0.615769	1.02211	0.779969	High	37.02	0.0660575	2
	VVLDSVK	2	1	1	6678225	N-Term(TMT6plex); K7(TMT6plex)	1217.79	0.592301	0.91706	0.701052	High	24.88	0.143363	0
83921560	inositol 1,4,5-trisphosphate receptor-interacting protein-like 2 precursor [Mus musculus]	5.23	1	2	2	4	1.13581	0.787369	0.610218	152.04	5.23	4	4
	Sequence	# PSMs	# Proteins	# Protein Groups	Protein Group Accessions	Modifications	MH+ [Da]	127_C/128_N	127_N/126	131/130_C	A3	IonScore A3	Exp Value A3	# Missed Cleavages
	RPDSFDVLVPLR	2	1	1	83921560	N-Term(TMT6plex)	1642.95	0.657595	1.09369	0.767685	High	50.94	0.00147586	0
	EAAPVDLLAPFDPHSR	2	1	1	83921560	N-Term(TMT6plex)	1964.04	0.942755	1.17955	0.485051	High	50.68	0.00278153	0
226874906	14-3-3 protein epsilon [Mus musculus]	67.84	1	16	18	274	1.17522	0.52366	0.613868	9047.89	67.84	36	274
	Sequence	# PSMs	# Proteins	# Protein Groups	Protein Group Accessions	Modifications	MH+ [Da]	127_C/128_N	127_N/126	131/130_C	A3	IonScore A3	Exp Value A3	# Missed Cleavages
	DNLTLWTSDMQGDGEEQNK	8	1	1	226874906	N-Term(TMT6plex); K19(TMT6plex)	2639.27	0.471569	1.05098	0.549704	High	110.56	1.82002e-09	0
	AAFDDAIAELDTLSEESYK	14	1	1	226874906	N-Term(TMT6plex); K19(TMT6plex)	2546.31	0.424158	1.2347	0.544737	High	101.72	2.42978e-08	0
	AAFDDAIAELDTLSEESYKDSTLIMQLLR	3	1	1	226874906	N-Term(TMT6plex); K19(TMT6plex)	3716.94	0.872439	1.45816	0.974158	High	96.04	9.30335e-08	1
	EALQDVEDENQ	10	1	1	226874906	N-Term(TMT6plex)	1518.71	0.702176	1.37047	0.627964	High	95.33	1.08297e-08	0
	AASDIAMTELPPTHPIR	18	1	1	226874906	N-Term(TMT6plex)	2049.11	0.861819	1.00195	0.89201	High	90.66	2.98593e-07	0
	DNLTLWTSDMQGDGEEQNK	7	1	1	226874906	N-Term(TMT6plex); M10(Oxidation); K19(TMT6plex)	2655.27	0.537	1.05138	0.559234	High	88.1	2.93346e-07	0
	EAAENSLVAYK	12	1	1	226874906	N-Term(TMT6plex); K11(TMT6plex)	1652.93	0.495685	1.15872	0.592215	High	85.08	6.82848e-07	0
	EAAENSLVAYK	4	1	1	226874906	N-Term(TMT6plex); N5(Deamidated); K11(TMT6plex)	1653.91	0.508206	1.46184	0.604535	High	76.52	4.51704e-06	0
	DNLTLWTSDMQGDGEEQNKEALQDVEDENQ	24	1	1	226874906	N-Term(TMT6plex); K19(TMT6plex); Q30(Deamidated)	3910.8	0.560824	1.15572	0.652636	High	75.15	5.65313e-06	1
	HLIPAANTGESK	25	1	1	226874906	N-Term(TMT6plex); K12(TMT6plex)	1695.98	0.437022	1.14279	0.609511	High	74.42	6.16927e-06	0
	VAGMDVELTVEER	12	1	1	226874906	N-Term(TMT6plex)	1676.88	0.667375	1.15616	0.702505	High	73.69	9.42562e-06	0
	LICCDILDVLDK	3	1	1	226874906	N-Term(TMT6plex); C3(Methylthio); C4(Methylthio); K12(TMT6plex)	1913	0.0148844	0.751388	0.210038	High	66.78	5.01752e-05	0
	YLAEFATGNDR	12	1	1	226874906	N-Term(TMT6plex)	1485.76	0.499316	1.299	0.48509	High	66.63	2.23354e-05	0
	VAGMDVELTVEER	8	1	1	226874906	N-Term(TMT6plex); M4(Oxidation)	1692.87	0.54395	1.00973	0.649974	High	66.12	5.50994e-05	0
	IISSIEQKEENK	4	1	1	226874906	N-Term(TMT6plex); K8(TMT6plex); K12(TMT6plex)	2105.24	0.588358	1.03674	0.983757	High	65.21	4.44117e-05	1
	YLAEFATGNDR	2	1	1	226874906	N-Term(TMT6plex); N9(Deamidated)	1486.74	0.536814	1.3715	0.547078	High	63.85	3.12782e-05	0
	DSTLIMQLLR	14	7	7	31543976;226874906;6756039;134023662;6756037;359385698;31543974	N-Term(TMT6plex)	1418.82				High	63.7	0.00010063	0
	YLAEFATGNDRK	3	1	1	226874906	N-Term(TMT6plex); N9(Deamidated); K12(TMT6plex)	1844	0.527813	1.27577	0.653359	High	60.7	0.000218019	1
	YLAEFATGNDRK	4	1	1	226874906	N-Term(TMT6plex); K12(TMT6plex)	1843.01	0.545366	1.1544	0.812172	High	56.67	0.000549067	1
	DNLTLWTSDMQGDGEEQNKEALQDVEDENQ	2	1	1	226874906	N-Term(TMT6plex); M10(Oxidation); K19(TMT6plex)	3925.82	0.465897	1.69455	0.670193	High	55.88	0.000491275	1
	AASDIAMTELPPTHPIR	10	1	1	226874906	N-Term(TMT6plex); M7(Oxidation)	2065.1	0.876629	1.13891	0.95708	High	52.85	0.00167469	0
	YDEMVESMK	4	1	1	226874906	N-Term(TMT6plex); K9(TMT6plex)	1589.8	0.385086	1.3071	0.537144	High	52.85	0.000699342	0
	DSTLIMQLLR	6	7	7	31543976;226874906;6756039;134023662;6756037;359385698;31543974	N-Term(TMT6plex); M6(Oxidation)	1434.82				High	51.84	0.00157702	0
	NLLSVAYK	14	7	7	31543976;226874906;6756039;134023662;6756037;359385698;31543974	N-Term(TMT6plex); K8(TMT6plex)	1365.85				High	50.63	0.000502979	0
	NLLSVAYK	2	7	7	31543976;226874906;6756039;134023662;6756037;359385698;31543974	N-Term(TMT6plex); N1(Deamidated); K8(TMT6plex)	1366.84				High	49.08	0.000926343	0
	QMVETELK	13	1	1	226874906	N-Term(TMT6plex); K8(TMT6plex)	1435.82	0.471419	1.16469	0.583936	High	49.05	0.00321458	0
	YDEMVESMK	14	1	1	226874906	N-Term(TMT6plex); M8(Oxidation); K9(TMT6plex)	1605.79	0.407724	1.28078	0.58448	High	47.81	0.00177499	0
	AAFDDAIAELDTLSEESYKDSTLIMQLLR	2	1	1	226874906	N-Term(TMT6plex); K19(TMT6plex); M25(Oxidation)	3732.94	0.883268	1.55018	0.979378	High	46.07	0.00938019	1
	IISSIEQK	6	1	1	226874906	N-Term(TMT6plex); K8(TMT6plex)	1375.86	0.406338	1.21165	0.510159	High	44.13	0.00380185	0
	DNLTLWTSDMQGDGEEQNKEALQDVEDENQ	1	1	1	226874906	N-Term(TMT6plex); K19(TMT6plex)	3909.81	0.572467	1.07383	0.745732	High	40.24	0.017671	1
	QMVETELK	3	1	1	226874906	N-Term(TMT6plex); M2(Oxidation); K8(TMT6plex)	1451.82	0.487039	1.29113	0.588127	High	36.67	0.0402463	0
	DNLTLWTSDMQGDGEEQNKEALQDVEDENQ	5	1	1	226874906	N-Term(TMT6plex); M10(Oxidation); Q11(Deamidated); K19(TMT6plex)	3926.8	0.396168	1.31283	0.578091	High	35.55	0.0463471	1
	YDEMVESMK	5	1	1	226874906	N-Term(TMT6plex); M4(Oxidation); M8(Oxidation); K9(TMT6plex)	1621.79	0.502297	1.23151	0.644159	High	33.52	0.0328583	0
506485381	ubiquitin-like protein 4A [Mus musculus]	33.12	1	4	4	12	0.870713	0.525231	0.613974	379.47	33.12	8	12
	Sequence	# PSMs	# Proteins	# Protein Groups	Protein Group Accessions	Modifications	MH+ [Da]	127_C/128_N	127_N/126	131/130_C	A3	IonScore A3	Exp Value A3	# Missed Cleavages
	ECSLQVAEDELVSTLK	4	1	1	506485381	N-Term(TMT6plex); C2(Methylthio); K16(TMT6plex)	2268.19	0.195981	0.551637	0.266969	High	67.66	6.41363e-05	0
	LVDSPATPIWQLISK	4	1	1	506485381	N-Term(TMT6plex); K15(TMT6plex)	2126.26	0.582287	0.899324	0.642913	High	59.03	0.000149844	0
	LSDYNIGPNSK	2	1	1	506485381	N-Term(TMT6plex); K11(TMT6plex)	1665.92	0.548087	0.903951	0.633215	High	50.07	0.00242903	0
	LNLVVKPLEK	2	1	1	506485381	N-Term(TMT6plex); K6(TMT6plex); K10(TMT6plex)	1840.22	0.503328	1.04623	0.634679	High	29.35	0.0231716	0
30425250	beta-actin-like protein 2 [Mus musculus]	47.07	1	2	14	747	1.26289	0.472384	0.615894	29697.2	47.07	14	747
	Sequence	# PSMs	# Proteins	# Protein Groups	Protein Group Accessions	Modifications	MH+ [Da]	127_C/128_N	127_N/126	131/130_C	A3	IonScore A3	Exp Value A3	# Missed Cleavages
	TTGIVMDSGDGVTHTVPIYEGYALPHAILR	36	2	2	6752954;30425250	N-Term(TMT6plex)	3412.79				High	149.29	4.68452e-13	0
	TTGIVMDSGDGVTHTVPIYEGYALPHAILR	16	2	2	6752954;30425250	N-Term(TMT6plex); M6(Oxidation)	3428.79				High	131.23	3.17502e-11	0
	YSVWIGGSILASLSTFQQMWISK	47	3	3	6752954;14192922;30425250	N-Term(TMT6plex); K23(TMT6plex)	3060.67				High	125.13	9.45105e-11	0
	YSVWIGGSILASLSTFQQMWISK	23	3	3	6752954;14192922;30425250	N-Term(TMT6plex); M19(Oxidation); K23(TMT6plex)	3076.66				High	117.19	5.90527e-10	0
	KYSVWIGGSILASLSTFQQMWISK	8	3	3	6752954;14192922;30425250	N-Term(TMT6plex); K1(TMT6plex); K24(TMT6plex)	3417.93				High	117.01	2.57494e-10	1
	SYELPDGQVITIGNER	19	3	3	6752954;14192922;30425250	N-Term(TMT6plex); Q8(Deamidated)	2021.04				High	101.51	2.05291e-08	0
	SYELPDGQVITIGNER	76	3	3	6752954;14192922;30425250	N-Term(TMT6plex)	2020.06				High	94.73	1.06876e-07	0
	HQGVMVGMGQK	49	3	3	6752954;14192922;30425250	N-Term(TMT6plex); K11(TMT6plex)	1629.9				High	83.96	1.00448e-06	0
	HQGVMVGMGQK	19	3	3	6752954;14192922;30425250	N-Term(TMT6plex); M8(Oxidation); Q10(Deamidated); K11(GlyGly)	1531.76				High	80.49	7.72263e-07	0
	YSVWIGGSILASLSTFQQMWISK	6	3	3	6752954;14192922;30425250	N-Term(TMT6plex); Q17(Deamidated); M19(Oxidation); K23(TMT6plex)	3077.67				High	79.14	3.87456e-06	0
	KYSVWIGGSILASLSTFQQMWISK	4	3	3	6752954;14192922;30425250	N-Term(TMT6plex); K1(TMT6plex); M20(Oxidation); K24(TMT6plex)	3433.93				High	77.42	2.70886e-06	1
	HQGVMVGMGQK	164	3	3	6752954;14192922;30425250	N-Term(TMT6plex); M8(Oxidation); K11(TMT6plex)	1645.89				High	70.67	2.34957e-05	0
	DLTDYLMK	1	3	3	6752954;14192922;30425250	N-Term(TMT6plex)	1227.65				High	67.79	1.25338e-05	0
	YSVWIGGSILASLSTFQQMWISK	10	3	3	6752954;14192922;30425250	N-Term(TMT6plex); Q17(Deamidated); K23(TMT6plex)	3061.68				High	65.79	7.51486e-05	0
	LDLAGRDLTDYLMK	2	3	3	6752954;14192922;30425250	N-Term(TMT6plex); K14(TMT6plex)	2082.17				High	64.5	8.21393e-05	1
	HQGVMVGMGQK	1	3	3	6752954;14192922;30425250	N-Term(TMT6plex); Q10(Deamidated); K11(GlyGly)	1515.76				High	63.2	4.76716e-05	0
	HQGVMVGMGQK	29	3	3	6752954;14192922;30425250	N-Term(TMT6plex); M5(Oxidation); M8(Oxidation); K11(TMT6plex)	1661.89				High	60.57	0.000227889	0
	DLTDYLMK	59	3	3	6752954;14192922;30425250	N-Term(TMT6plex); K8(TMT6plex)	1456.81				High	53.53	0.00064168	0
	VAPDEHPILLTEAPLNPK	63	1	1	30425250	N-Term(TMT6plex); K18(TMT6plex)	2412.39				High	51.66	0.00105592	0
	DLTDYLMK	16	3	3	6752954;14192922;30425250	N-Term(TMT6plex); M7(Oxidation); K8(TMT6plex)	1472.81				High	51.46	0.00118535	0
	MTQIMFEAFNTPAMYVAIQAVLSLYASGR	3	1	1	30425250	N-Term(TMT6plex); M1(Oxidation); M5(Oxidation)	3484.78	0.405554	1.19589	0.537818	High	50.2	0.00391786	0
	HQGVMVGMGQK	1	3	3	6752954;14192922;30425250	N-Term(TMT6plex); Q2(Deamidated); K11(TMT6plex)	1630.89				High	41.11	0.0185832	0
	YPIEHGVVTNWDDMEK	1	1	1	30425250	N-Term(TMT6plex); K16(TMT6plex)	2391.22	0.472384	1.26289	0.919771	High	39.75	0.0378471	0
	KYSVWIGGSILASLSTFQQMWISK	5	3	3	6752954;14192922;30425250	N-Term(TMT6plex); K1(TMT6plex); Q18(Deamidated); K24(TMT6plex)	3418.94				High	39.31	0.0139902	1
	MTQIMFEAFNTPAMYVAIQAVLSLYASGR	1	1	1	30425250	N-Term(TMT6plex); M1(Oxidation); M5(Oxidation); M14(Oxidation)	3500.78	0.882143	1.55522	0.615894	High	38.57	0.0557718	0
	IIAPPERK	7	3	3	6752954;14192922;30425250	N-Term(TMT6plex); K8(TMT6plex)	1381.89				High	38.17	0.00437403	1
	VAPDEHPILLTEAPLNPK	1	1	1	30425250	N-Term(TMT6plex); N16(Deamidated); K18(TMT6plex)	2413.38				High	35.08	0.0572791	0
	DLTDYLMKILTER	1	3	3	6752954;14192922;30425250	N-Term(TMT6plex); K8(TMT6plex)	2069.18				High	34.36	0.0830714	1
	IIAPPER	69	3	3	6752954;14192922;30425250	N-Term(TMT6plex)	1024.64				High	32.52	0.0111675	0
	RGILTLK	10	3	3	6752954;14192922;30425250	N-Term(TMT6plex); K7(TMT6plex)	1258.86				High	27.85	0.0397843	1
13385392	alpha-soluble NSF attachment protein [Mus musculus]	52.88	1	12	12	46	1.00494	0.55024	0.619221	1499.32	52.88	22	46
	Sequence	# PSMs	# Proteins	# Protein Groups	Protein Group Accessions	Modifications	MH+ [Da]	127_C/128_N	127_N/126	131/130_C	A3	IonScore A3	Exp Value A3	# Missed Cleavages
	LLEAHEEQNVDSYTEAVK	7	1	1	13385392	N-Term(TMT6plex); K18(TMT6plex)	2533.32	0.535649	1.0022	0.595466	High	97.02	7.33763e-08	0
	AIDIYEQVGTSAMDSPLLK	2	1	1	13385392	N-Term(TMT6plex); K19(TMT6plex)	2509.36	0.619262	1.09109	0.720161	High	72.4	1.91506e-05	0
	QAEAMALLAEAER	2	1	1	13385392	N-Term(TMT6plex)	1631.86	0.573024	1.06437	0.666269	High	65.44	5.59945e-05	0
	TIQGDEEDLR	4	1	1	13385392	N-Term(TMT6plex)	1404.72	0.508421	1.15823	0.312635	High	56.87	0.000308281	0
	AIAHYEQSADYYK	6	1	1	13385392	N-Term(TMT6plex); K13(TMT6plex)	2017.04	0.550118	1.02919	0.600747	High	55.9	0.000631932	0
	NSQSFFSGLFGGSSK	2	1	1	13385392	N-Term(TMT6plex); K15(TMT6plex)	2008.06	0.565157	0.974847	0.671435	High	54.9	0.00106365	0
	VAGYAAQLEQYQK	3	1	1	13385392	N-Term(TMT6plex); K13(TMT6plex)	1927.07	0.450609	0.920483	0.594462	High	51.99	0.00151083	0
	YEELFPAFSDSR	7	1	1	13385392	N-Term(TMT6plex)	1689.83	0.55484	0.96414	0.598403	High	51.41	0.000752042	0
	LDQWLTTMLLR	1	1	1	13385392	N-Term(TMT6plex); M8(Oxidation)	1634.92	0.684196	1.20766	0.699646	High	45.67	0.00697468	0
	LDQWLTTMLLR	2	1	1	13385392	N-Term(TMT6plex)	1618.92	0.659371	1.17165	0.769808	High	41.22	0.0189302	0
	HDAATCFVDAGNAFK	1	1	1	13385392	N-Term(TMT6plex); C6(Methylthio); K15(TMT6plex)	2071.02	0.479348	0.945223	0.646194	High	35.46	0.0508163	0
	EYDSISR	8	1	1	13385392	N-Term(TMT6plex)	1098.56	0.512432	1.07602	0.626894	High	33.88	0.00904466	0
	AIEIYTDMGR	1	1	1	13385392	N-Term(TMT6plex); M8(Oxidation)	1413.73	0.60124	1.23638	0.371182	High	29.56	0.12112	0
6678329	protein-glutamine gamma-glutamyltransferase 2 [Mus musculus]	4.66	1	3	3	8	0.588067	0.637383	0.619778	210.33	4.66	6	8
	Sequence	# PSMs	# Proteins	# Protein Groups	Protein Group Accessions	Modifications	MH+ [Da]	127_C/128_N	127_N/126	131/130_C	A3	IonScore A3	Exp Value A3	# Missed Cleavages
	DLYLENPEIK	4	1	1	6678329	N-Term(TMT6plex); K10(TMT6plex)	1691.96	0.637383	0.494645	0.620458	High	44.98	0.0083663	0
	SVEVSDPVPAGDLVK	2	1	1	6678329	N-Term(TMT6plex); K15(TMT6plex)	1970.12	0.58472	0.674582	0.534137	High	42.43	0.0132955	0
	NVIIGPA	2	1	1	6678329	N-Term(TMT6plex)	912.573	0.682674	0.830543	0.658693	High	41.4	0.0014453	0
213512915	ubiquinol-cytochrome-c reductase complex assembly factor 1 [Mus musculus]	10.51	1	3	3	9	1.26124	0.590124	0.619814	328.01	10.51	6	9
	Sequence	# PSMs	# Proteins	# Protein Groups	Protein Group Accessions	Modifications	MH+ [Da]	127_C/128_N	127_N/126	131/130_C	A3	IonScore A3	Exp Value A3	# Missed Cleavages
	IIEAMGFTGPLK	4	1	1	213512915	N-Term(TMT6plex); K12(TMT6plex)	1735.02	0.639887	1.20704	0.684002	High	68.36	2.38443e-05	0
	VMGVNSYILK	2	1	1	213512915	N-Term(TMT6plex); K10(TMT6plex)	1581.95	0.618987	1.09615	0.728182	High	57.98	0.000184537	0
	TDFEEFFLR	3	1	1	213512915	N-Term(TMT6plex)	1432.73	0.567235	1.27949	0.559644	High	48.24	0.00204332	0
13507626	interferon-induced transmembrane protein 2 [Mus musculus]	18.06	1	1	2	6	1.08033	0.936446	0.621294	264.86	18.06	2	6
	Sequence	# PSMs	# Proteins	# Protein Groups	Protein Group Accessions	Modifications	MH+ [Da]	127_C/128_N	127_N/126	131/130_C	A3	IonScore A3	Exp Value A3	# Missed Cleavages
	EEYGVTELGEPSNSAVVR	2	1	1	13507626	N-Term(TMT6plex)	2165.1	0.936446	1.08033	0.621294	High	105.67	8.09128e-09	0
	TTVINMPR	4	2	2	13507626;21539593	N-Term(TMT6plex)	1160.67				High	40.66	0.0146891	0
568973739	PREDICTED: dynein heavy chain 9, axonemal isoform X7 [Mus musculus]	0.41	7	1	2	9	1.38086	0.694222	0.621958	124.211	0.41	4	9
	Sequence	# PSMs	# Proteins	# Protein Groups	Protein Group Accessions	Modifications	MH+ [Da]	127_C/128_N	127_N/126	131/130_C	A3	IonScore A3	Exp Value A3	# Missed Cleavages
	QTIELLK	5	8	2	124248572;568973739	N-Term(TMT6plex); K7(TMT6plex)	1302.84				High	41.16	0.0056501	0
	DVENQGK	4	7	1	568973739	N-Term(TMT6plex); N4(Deamidated); Q5(Deamidated)	1020.51	0.694222	1.38086	0.621958	High	20.71	0.169417	0
21426847	astrocytic phosphoprotein PEA-15 isoform 2 [Mus musculus]	23.85	1	3	3	9	0.875996	0.551834	0.622223	273.655	23.85	5	9
	Sequence	# PSMs	# Proteins	# Protein Groups	Protein Group Accessions	Modifications	MH+ [Da]	127_C/128_N	127_N/126	131/130_C	A3	IonScore A3	Exp Value A3	# Missed Cleavages
	ISEEEELDTK	3	1	1	21426847	N-Term(TMT6plex); K10(TMT6plex)	1650.89	0.54471	0.864095	0.628517	High	66.38	5.86638e-05	0
	QPSEEEIIK	5	1	1	21426847	N-Term(TMT6plex); K9(TMT6plex)	1530.88	0.528495	0.877818	0.615053	High	45.71	0.00717927	0
	RPDLLTMVVDYR	1	1	1	21426847	N-Term(TMT6plex)	1706.95	0.733691	0.987908	0.869998	High	41.79	0.0178169	0
13385746	MORF4 family-associated protein 1 [Mus musculus]	16	1	2	2	4	0.834947	0.585379	0.622372	166.262	16	4	4
	Sequence	# PSMs	# Proteins	# Protein Groups	Protein Group Accessions	Modifications	MH+ [Da]	127_C/128_N	127_N/126	131/130_C	A3	IonScore A3	Exp Value A3	# Missed Cleavages
	LWEMDNMLIQIK	2	1	1	13385746	N-Term(TMT6plex); K12(TMT6plex)	1992.11	0.547738	0.927236	0.600347	High	87.19	5.33327e-07	0
	EDIASLTR	2	1	1	13385746	N-Term(TMT6plex)	1133.64	0.625607	0.751843	0.645204	High	33.84	0.0609452	0
568976012	PREDICTED: 1-phosphatidylinositol 4,5-bisphosphate phosphodiesterase delta-3 isoform X3 [Mus musculus]	4.41	4	3	3	5	1.05586	0.851226	0.623398	169.356	4.41	5	5
	Sequence	# PSMs	# Proteins	# Protein Groups	Protein Group Accessions	Modifications	MH+ [Da]	127_C/128_N	127_N/126	131/130_C	A3	IonScore A3	Exp Value A3	# Missed Cleavages
	NLDLAAPTAEEAQR	2	4	1	568976012	N-Term(TMT6plex)	1727.91	0.84519	1.09492	0.840599	High	72.03	1.17271e-05	0
	LEGAEIEAFLR	2	4	1	568976012	N-Term(TMT6plex)	1476.83	0.857306	1.0182	0.462319	High	49.27	0.0027139	0
	DVIQAVR	1	4	1	568976012	N-Term(TMT6plex)	1029.63							0
568962093	PREDICTED: kinesin family member 23 isoform X3 [Mus musculus]	35.23	1	24	24	106	0.997969	0.97843	0.623597	4215.88	35.23	45	106
	Sequence	# PSMs	# Proteins	# Protein Groups	Protein Group Accessions	Modifications	MH+ [Da]	127_C/128_N	127_N/126	131/130_C	A3	IonScore A3	Exp Value A3	# Missed Cleavages
	LVQAPLDADGDNVLQEK	4	1	1	568962093	N-Term(TMT6plex); K17(TMT6plex)	2283.26	0.831845	1.05104	0.574451	High	142.55	1.4951e-12	0
	ELFDVVANPLVDDLIHGK	8	1	1	568962093	N-Term(TMT6plex); K18(TMT6plex)	2452.39	1.01033	1.04942	0.62259	High	131.63	1.47857e-11	0
	GGGQSVQFTDIETLK	6	1	1	568962093	N-Term(TMT6plex); K15(TMT6plex)	2038.12	0.951716	1.00323	0.622403	High	101.31	2.18331e-08	0
	EQITISQLSLVDLAGSER	4	1	1	568962093	N-Term(TMT6plex)	2188.2	1.05799	0.963174	0.740868	High	99.08	3.72515e-08	0
	NLQQELESQNQK	8	1	1	568962093	N-Term(TMT6plex); K12(TMT6plex)	1917.05	1.00078	1.0219	0.588027	High	92.44	1.7524e-07	0
	AEDYEESLQVMR	2	1	1	568962093	N-Term(TMT6plex)	1698.82	1.00743	1.07197	0.609318	High	74.69	3.33172e-06	0
	LQGMVTETSMK	2	1	1	568962093	N-Term(TMT6plex); K11(TMT6plex)	1682.92	1.09669	1.04178	0.692236	High	72.88	1.16725e-05	0
	LLDINDEETLPK	5	1	1	568962093	N-Term(TMT6plex); K12(TMT6plex)	1858.06	0.981169	0.9574	0.60998	High	72.13	1.40443e-05	0
	EAGNINQSLMTLR	6	1	1	568962093	N-Term(TMT6plex)	1675.9	1.01914	0.977101	0.72714	High	70.05	2.79563e-05	0
	SSTLAPAQPDGTESEWTDVETR	2	1	1	568962093	N-Term(TMT6plex)	2606.24	1.27657	0.712841	0.826291	High	66.69	4.20757e-05	0
	YMLTHQELASDGEIQTK	2	1	1	568962093	N-Term(TMT6plex); K17(TMT6plex)	2422.27	1.0225	0.941104	0.953038	High	64.32	0.000141348	0
	TYTMTGSPGSGGLLPR	2	1	1	568962093	N-Term(TMT6plex)	1823.95	1.06285	1.12112	0.727399	High	64.3	9.71565e-05	0
	FAEVTQEVEVARPVDK	3	1	1	568962093	N-Term(TMT6plex); K16(TMT6plex)	2275.27	0.906623	0.969819	0.633181	High	62.15	0.000170762	0
	STEEAFEVFWR	8	1	1	568962093	N-Term(TMT6plex)	1629.81	0.96671	1.37864	0.525311	High	59.35	0.000135831	0
	NAESVLPQSK	4	1	1	568962093	N-Term(TMT6plex); K10(TMT6plex)	1530.89	0.95181	1.0157	0.601073	High	56.96	0.000464264	0
	SVSPSPLPNTPIPVR	3	1	1	568962093	N-Term(TMT6plex)	1790.04	0.94215	0.875386	0.641008	High	53.61	0.00103695	0
	TTTIYEEDKR	4	1	1	568962093	N-Term(TMT6plex); K9(TMT6plex)	1713.94	0.983253	1.30837	0.569098	High	48.74	0.0030334	1
	ENQTYGTNK	24	1	1	568962093	N-Term(TMT6plex); K9(TMT6plex)	1512.81	0.954363	0.95127	0.641852	High	44.05	0.00589932	0
	QLMTEDLNK	2	1	1	568962093	N-Term(TMT6plex); K9(TMT6plex)	1549.87	1.0607	0.997093	0.64727	High	44.03	0.0112442	0
	VAATQLEMQNK	2	1	1	568962093	N-Term(TMT6plex); M8(Oxidation); K11(TMT6plex)	1706.95	0.996832	1.05287	0.566264	High	36.88	0.0537507	0
	ENYVQEK	2	1	1	568962093	N-Term(TMT6plex); K7(TMT6plex)	1367.76	0.984561	0.934553	0.596173	High	35.89	0.041775	0
	EFDNSLSNK	1	1	1	568962093	N-Term(TMT6plex); K9(TMT6plex)	1511.81	0.781988	1.06181	0.731914	High	32.73	0.0951469	0
	ETQYSFK	1	1	1	568962093	N-Term(TMT6plex); K7(TMT6plex)	1360.75	0.929099	0.980366	0.605394	High	32.24	0.152154	0
	LADTLEK	1	1	1	568962093	N-Term(TMT6plex); K7(TMT6plex)	1247.76	0.863308	1.00692	0.55807	High	30.63	0.100812	0
145587094	uncharacterized protein C2orf47 homolog, mitochondrial precursor [Mus musculus]	15.81	1	3	3	3	1.2493	0.743468	0.624943	169.45	15.81	3	3
	Sequence	# PSMs	# Proteins	# Protein Groups	Protein Group Accessions	Modifications	MH+ [Da]	127_C/128_N	127_N/126	131/130_C	A3	IonScore A3	Exp Value A3	# Missed Cleavages
	NALAADIDDIVYTSTGDISIYYDEK	1	1	1	145587094	N-Term(TMT6plex); K25(TMT6plex)	3223.64	0.743468	1.48805	0.511186	High	122.37	2.22877e-10	0
	QLLSASYEFQR	1	1	1	145587094	N-Term(TMT6plex)	1570.84	1.02952	0.760863	0.79674	High	39.89	0.0171951	0
	FDLLEELVAK	1	1	1	145587094	N-Term(TMT6plex); K10(TMT6plex)	1634.98	0.586083	1.2493	0.624943	High	33.19	0.0832338	0
6679935	neuromodulin [Mus musculus]	9.69	1	2	2	2	0.864112	0.56201	0.626195	72.38	9.69	2	2
	Sequence	# PSMs	# Proteins	# Protein Groups	Protein Group Accessions	Modifications	MH+ [Da]	127_C/128_N	127_N/126	131/130_C	A3	IonScore A3	Exp Value A3	# Missed Cleavages
	EKDDAPVADGVEK	1	1	1	6679935	N-Term(TMT6plex); K2(TMT6plex); K13(TMT6plex)	2060.15	0.648535	0.72709	0.641231	High	52.3	0.00172207	1
	AGDAPSEEK	1	1	1	6679935	N-Term(TMT6plex); K9(TMT6plex)	1361.73	0.487029	1.02696	0.611513	High	33.08	0.105419	0
568914913	PREDICTED: isopentenyl-diphosphate Delta-isomerase 1-like [Mus musculus]	44.49	1	9	9	53	0.865429	0.549397	0.627733	1959.17	44.49	17	53
	Sequence	# PSMs	# Proteins	# Protein Groups	Protein Group Accessions	Modifications	MH+ [Da]	127_C/128_N	127_N/126	131/130_C	A3	IonScore A3	Exp Value A3	# Missed Cleavages
	AELGIPLEEVDLNEMDYLTR	6	1	1	568914913	N-Term(TMT6plex); M15(Oxidation)	2565.3	0.518227	0.978172	0.66796	High	98.14	5.3443e-08	0
	AELGIPLEEVDLNEMDYLTR	6	1	1	568914913	N-Term(TMT6plex)	2549.3	0.879873	1.00521	0.970142	High	90.13	3.62e-07	0
	AQSDGIWGEHEVDYILFLR	10	1	1	568914913	N-Term(TMT6plex)	2477.27	0.658473	0.805697	0.646368	High	76.21	8.69851e-06	0
	NVTLNPDPNEIK	7	1	1	568914913	N-Term(TMT6plex); K12(TMT6plex)	1812.03	0.464509	0.873701	0.589472	High	75.5	5.59449e-06	0
	AFSVFLFNTENK	4	1	1	568914913	N-Term(TMT6plex); K12(TMT6plex)	1875.04	0.51455	0.87349	0.589927	High	66.94	6.24607e-05	0
	IIADTFLFK	6	1	1	568914913	N-Term(TMT6plex); K9(TMT6plex)	1525.94	0.438601	0.90345	0.537478	High	56.69	0.000128252	0
	PEINTSHLDEK	5	1	1	568914913	N-Term(TMT6plex); K11(TMT6plex)	1740.95	0.544072	0.746007	0.742137	High	54.27	0.00086775	0
	KNVTLNPDPNEIK	1	1	1	568914913	N-Term(TMT6plex); K1(TMT6plex); K13(TMT6plex)	2169.29	0.712397	1.16457	0.770252	High	53.72	0.000472389	1
	NCHLNENIDK	4	1	1	568914913	N-Term(TMT6plex); C2(Methylthio); K10(TMT6plex)	1703.86	0.185863	0.676961	0.316421	High	43.13	0.00786277	0
	AASGEIK	4	1	1	568914913	N-Term(TMT6plex); K7(TMT6plex)	1133.69	0.403581	0.92412	0.52038	High	41.71	0.00426639	0
6678553	vesicle-associated membrane protein 3 [Mus musculus]	32.04	1	2	2	10	0.889562	0.627067	0.629188	565.33	32.04	4	10
	Sequence	# PSMs	# Proteins	# Protein Groups	Protein Group Accessions	Modifications	MH+ [Da]	127_C/128_N	127_N/126	131/130_C	A3	IonScore A3	Exp Value A3	# Missed Cleavages
	ADALQAGASQFETSAAK	6	1	1	6678553	N-Term(TMT6plex); K17(TMT6plex)	2124.14	0.623464	0.869566	0.565858	High	126.97	6.58581e-11	0
	LQQTQNQVDEVVDIMR	4	1	1	6678553	N-Term(TMT6plex)	2145.12	0.826002	1.04377	0.828262	High	99.13	3.68678e-08	0
269914085	ER lumen protein-retaining receptor 3 [Mus musculus]	7.01	1	2	2	6	1.00334	0.510601	0.629224	145.54	7.01	4	6
	Sequence	# PSMs	# Proteins	# Protein Groups	Protein Group Accessions	Modifications	MH+ [Da]	127_C/128_N	127_N/126	131/130_C	A3	IonScore A3	Exp Value A3	# Missed Cleavages
	LSLPVPV	2	1	1	269914085	N-Term(TMT6plex)	953.624	0.98323	1.19964	1.02839	High	47.44	0.000359713	0
	SCAGISGK	4	1	1	269914085	N-Term(TMT6plex); C2(Methylthio); K8(TMT6plex)	1226.66	0.440787	0.999456	0.572203	High	33.52	0.0325915	0
161016826	receptor expression-enhancing protein 5 [Mus musculus]	13.76	1	3	3	13	1.43623	0.577076	0.629384	381.848	13.76	5	13
	Sequence	# PSMs	# Proteins	# Protein Groups	Protein Group Accessions	Modifications	MH+ [Da]	127_C/128_N	127_N/126	131/130_C	A3	IonScore A3	Exp Value A3	# Missed Cleavages
	ATVNLLGDEK	8	1	1	161016826	N-Term(TMT6plex); K10(TMT6plex)	1517.9	0.632614	1.39787	0.654054	High	73.62	1.01132e-05	0
	ETADAISK	4	1	1	161016826	N-Term(TMT6plex); K8(TMT6plex)	1292.75	0.574949	1.42567	0.623461	High	48.37	0.00250557	0
	IIRPIFLK	1	1	1	161016826	N-Term(TMT6plex); K8(TMT6plex)	1458	0.556878	1.4411	0.692381	High	18.39	0.289039	0
21312159	eukaryotic translation initiation factor 1b [Mus musculus]	48.67	2	4	4	26	0.857136	0.600211	0.631471	1305.4	48.67	8	26
	Sequence	# PSMs	# Proteins	# Protein Groups	Protein Group Accessions	Modifications	MH+ [Da]	127_C/128_N	127_N/126	131/130_C	A3	IonScore A3	Exp Value A3	# Missed Cleavages
	FACNGTVIEHPEYGEVIQLQGDQR	3	2	1	21312159	N-Term(TMT6plex); C3(Methylthio)	2978.44	0.46322	0.88331	0.761038	High	116.61	5.90101e-10	0
	TLTTVQGIADDYDK	8	2	1	21312159	N-Term(TMT6plex); K14(TMT6plex)	1998.08	0.581843	0.785435	0.607165	High	113.9	1.18303e-09	0
	FACNGTVIEHPEYGEVIQLQGDQR	4	2	1	21312159	N-Term(TMT6plex); C3(Methylthio); N4(Deamidated)	2979.42	0.504746	0.917267	0.590975	High	103.83	1.02755e-08	0
	TLTTVQGIADDYDKK	5	2	1	21312159	N-Term(TMT6plex); K14(TMT6plex); K15(TMT6plex)	2355.34	0.697952	0.847853	0.758646	High	77.6	3.78493e-06	1
	GDDLLPAGTEDYIHIR	6	2	1	21312159	N-Term(TMT6plex)	2014.05	0.717485	0.878429	0.857028	High	56.17	0.000618479	0
359385698	14-3-3 protein zeta/delta isoform 1 [Mus musculus]	71.43	1	11	15	362	0.778934	0.54071	0.63503	15236.9	71.43	30	362
	Sequence	# PSMs	# Proteins	# Protein Groups	Protein Group Accessions	Modifications	MH+ [Da]	127_C/128_N	127_N/126	131/130_C	A3	IonScore A3	Exp Value A3	# Missed Cleavages
	DNLTLWTSDTQGDEAEAGEGGEN	34	1	1	359385698	N-Term(TMT6plex)	2638.17	0.822247	0.96496	0.742378	High	119.18	6.06926e-11	0
	GIVDQSQQAYQEAFEISK	135	1	1	359385698	N-Term(TMT6plex); K18(TMT6plex)	2499.32	0.549491	0.777341	0.636913	High	116.88	7.19548e-10	0
	SVTEQGAELSNEER	3	1	1	359385698	N-Term(TMT6plex); N11(Deamidated)	1778.86	0.556714	0.898503	0.632411	High	106.81	2.68066e-09	0
	TAFDEAIAELDTLSEESYK	23	1	1	359385698	N-Term(TMT6plex); K19(TMT6plex)	2590.32	0.459924	0.761518	0.628728	High	103.63	1.51967e-08	0
	SVTEQGAELSNEER	20	1	1	359385698	N-Term(TMT6plex)	1777.88	0.474469	0.745629	0.636489	High	100.24	1.42361e-08	0
	GIVDQSQQAYQEAFEISK	17	1	1	359385698	N-Term(TMT6plex); Q7(Deamidated); K18(TMT6plex)	2500.32	0.584487	0.89875	0.64306	High	86.98	7.22712e-07	0
	KGIVDQSQQAYQEAFEISK	6	1	1	359385698	N-Term(TMT6plex); K1(TMT6plex); K19(TMT6plex)	2856.57	0.346935	1.35034	0.791741	High	84.13	1.01692e-06	1
	DICNDVLSLLEK	13	1	1	359385698	N-Term(TMT6plex); C3(Methylthio); K12(TMT6plex)	1866.01	0.123605	0.560599	0.236816	High	77.74	4.75019e-06	0
	LGLALNFSVFYYEILNSPEK	2	2	2	359385698;31543974	N-Term(TMT6plex); K20(TMT6plex)	2775.54				High	65.8	6.55726e-05	0
	DSTLIMQLLR	14	7	7	31543976;226874906;6756039;134023662;6756037;359385698;31543974	N-Term(TMT6plex)	1418.82				High	63.7	0.00010063	0
	FLIPNASQPESK	12	1	1	359385698	N-Term(TMT6plex); K12(TMT6plex)	1789.03	0.540269	0.810994	0.625354	High	62.45	0.000135871	0
	YLAEVAAGDDK	12	1	1	359385698	N-Term(TMT6plex); K11(TMT6plex)	1609.89	0.528861	0.786605	0.628375	High	61.36	0.000165859	0
	DICNDVLSLLEK	2	1	1	359385698	N-Term(TMT6plex); C3(Methylthio); N4(Deamidated); K12(TMT6plex)	1867	0.145618	0.773108	0.22722	High	53.72	0.00126834	0
	YLAEVAAGDDKK	10	1	1	359385698	N-Term(TMT6plex); K11(TMT6plex); K12(TMT6plex)	1967.14	0.565431	0.737803	0.696179	High	52	0.00101426	1
	DSTLIMQLLR	6	7	7	31543976;226874906;6756039;134023662;6756037;359385698;31543974	N-Term(TMT6plex); M6(Oxidation)	1434.82				High	51.84	0.00157702	0
	FLIPNASQPESK	7	1	1	359385698	N-Term(TMT6plex); N5(Deamidated); K12(TMT6plex)	1790.01	0.652241	1.03959	0.675331	High	51.1	0.00230429	0
	NLLSVAYK	14	7	7	31543976;226874906;6756039;134023662;6756037;359385698;31543974	N-Term(TMT6plex); K8(TMT6plex)	1365.85				High	50.63	0.000502979	0
	NLLSVAYK	2	7	7	31543976;226874906;6756039;134023662;6756037;359385698;31543974	N-Term(TMT6plex); N1(Deamidated); K8(TMT6plex)	1366.84				High	49.08	0.000926343	0
	VVSSIEQK	6	1	1	359385698	N-Term(TMT6plex); K8(TMT6plex)	1347.83	0.476132	0.761344	0.55694	High	41.61	0.0105607	0
	YDDMAACMK	12	1	1	359385698	N-Term(TMT6plex); C7(Methylthio); M8(Oxidation); K9(TMT6plex)	1567.7	0.166999	0.597726	0.29805	High	40.79	0.00166325	0
	KEMQPTHPIR	6	3	3	6756039;359385698;31543974	N-Term(TMT6plex); K1(TMT6plex); M3(Oxidation)	1710.97				High	38.56	0.0287966	1
	KEMQPTHPIR	3	3	3	6756039;359385698;31543974	N-Term(TMT6plex); K1(TMT6plex)	1694.98				High	38.05	0.0268776	1
	YDDMAACMK	2	1	1	359385698	N-Term(TMT6plex); C7(Methylthio); K9(TMT6plex)	1551.71	0.153856	0.64647	0.240581	High	36.75	0.00677373	0
	YDDMAACMK	1	1	1	359385698	N-Term(TMT6plex); M4(Oxidation); C7(Methylthio); M8(Oxidation); K9(TMT6plex)	1583.7	0.293536	0.749777	0.353253	High	24	0.0822091	0
568914312	PREDICTED: formin-like 2 isoform X9 [Mus musculus]	4.71	9	2	4	8	1.05688	0.939634	0.636841	336.57	4.71	8	8
	Sequence	# PSMs	# Proteins	# Protein Groups	Protein Group Accessions	Modifications	MH+ [Da]	127_C/128_N	127_N/126	131/130_C	A3	IonScore A3	Exp Value A3	# Missed Cleavages
	ILEDLNVDEFEEIFK	2	9	1	568914312	N-Term(TMT6plex); K15(TMT6plex)	2311.25	0.887179	1.11328	0.648303	High	107.84	5.33188e-09	0
	LQSLDLLLDTK	2	12	2	568914312;568992197	N-Term(TMT6plex); K11(TMT6plex)	1717.05				High	60.45	0.000114274	0
	AAAVSLENVLLDVK	2	12	2	568914312;568992197	N-Term(TMT6plex); K14(TMT6plex)	1900.16				High	41.66	0.00768996	0
	QAEEENELR	2	9	1	568914312	N-Term(TMT6plex)	1346.68	0.99519	1.00334	0.625582	High	33.43	0.0252392	0
33620739	myosin light polypeptide 6 [Mus musculus]	80.79	5	11	11	138	0.999265	0.514176	0.636981	5219.43	80.79	21	138
	Sequence	# PSMs	# Proteins	# Protein Groups	Protein Group Accessions	Modifications	MH+ [Da]	127_C/128_N	127_N/126	131/130_C	A3	IonScore A3	Exp Value A3	# Missed Cleavages
	VLDFEHFLPMLQTVAK	13	1	1	33620739	N-Term(TMT6plex); K16(TMT6plex)	2346.33	0.561009	0.987089	0.694903	High	126.46	5.29273e-11	0
	ALGQNPTNAEVLK	20	1	1	33620739	N-Term(TMT6plex); K13(TMT6plex)	1813.06	0.578868	1.00692	0.614375	High	107.81	2.74444e-09	0
	ALGQNPTNAEVLK	10	1	1	33620739	N-Term(TMT6plex); N8(Deamidated); K13(TMT6plex)	1814.04	0.539531	1.15007	0.60925	High	90.65	1.80852e-07	0
	MTEEEVEMLVAGHEDSNGCINYEELVR	7	1	1	33620739	N-Term(TMT6plex); M8(Oxidation); N17(Deamidated); C19(Methylthio)	3388.51	0.470766	1.20506	0.538853	High	87.08	1.70419e-07	0
	DQGTYEDYVEGLR	10	1	1	33620739	N-Term(TMT6plex)	1773.85	0.499885	0.931472	0.643398	High	83.38	4.56902e-07	0
	VLDFEHFLPMLQTVAK	16	1	1	33620739	N-Term(TMT6plex); M10(Oxidation); K16(TMT6plex)	2362.33	0.55678	0.995088	0.701107	High	83.17	1.26126e-06	0
	EGNGTVMGAEIR	4	5	1	33620739	N-Term(TMT6plex)	1462.75	0.351707	0.966473	0.65354	High	81.79	1.01187e-06	0
	EGNGTVMGAEIR	10	5	1	33620739	N-Term(TMT6plex); N3(Deamidated)	1463.74	0.323741	1.50904	0.477899	High	77.96	1.82989e-06	0
	EGNGTVMGAEIR	6	5	1	33620739	N-Term(TMT6plex); M7(Oxidation)	1478.75	0.298493	1.00245	0.554912	High	74.98	3.86626e-06	0
	HVLVTLGEK	13	1	1	33620739	N-Term(TMT6plex); K9(TMT6plex)	1453.91	0.536649	0.95206	0.648683	High	63.33	2.48748e-05	0
	ILYSQCGDVMR	4	1	1	33620739	N-Term(TMT6plex); C6(Methylthio)	1559.76	0.227078	0.789266	0.353812	High	56.57	0.000147376	0
	EAFQLFDR	8	1	1	33620739	N-Term(TMT6plex)	1254.67	0.502434	0.947654	0.598767	High	52.37	0.00060898	0
	EGNGTVMGAEIR	4	5	1	33620739	N-Term(TMT6plex); N3(Deamidated); M7(Oxidation)	1479.73	0.387736	1.13155	0.536245	High	50.1	0.000960624	0
	NKDQGTYEDYVEGLR	2	1	1	33620739	N-Term(TMT6plex); K2(TMT6plex)	2245.15	0.790307	1.08641	0.956269	High	45.21	0.00888385	1
	VFDKEGNGTVMGAEIR	1	5	1	33620739	N-Term(TMT6plex); K4(TMT6plex); N7(Deamidated)	2182.16	0.724226	1.83587	0.870177	High	40.39	0.0297544	1
	SDEMNVK	8	1	1	33620739	N-Term(TMT6plex); K7(TMT6plex)	1280.69	0.554069	0.967829	0.635083	High	39.5	0.0152482	0
	ILYSQCGDVMR	2	1	1	33620739	N-Term(TMT6plex); C6(Methylthio); M10(Oxidation)	1575.76	0.454827	0.982606	0.563589	High	34.45	0.0195254	0
23956140	glycerophosphodiester phosphodiesterase domain-containing protein 1 [Mus musculus]	11.46	1	3	3	8	0.626103	0.657752	0.63761	302.61	11.46	6	8
	Sequence	# PSMs	# Proteins	# Protein Groups	Protein Group Accessions	Modifications	MH+ [Da]	127_C/128_N	127_N/126	131/130_C	A3	IonScore A3	Exp Value A3	# Missed Cleavages
	STGVNVNVSDLK	2	1	1	23956140	N-Term(TMT6plex); K12(TMT6plex)	1690.98	0.582777	0.559794	0.54849	High	63.63	0.000104281	0
	EVFEAFPETPINIDIK	4	1	1	23956140	N-Term(TMT6plex); K16(TMT6plex)	2320.29	0.652436	0.704488	0.678765	High	62.08	0.000188806	0
	DFLNNFSA	2	1	1	23956140	N-Term(TMT6plex)	1156.58	0.942147	0.624232	0.6664	High	38.64	0.00485544	0
16716343	cytochrome c oxidase subunit 6C [Mus musculus]	19.74	1	2	2	2	0.984707	0.494879	0.63823	43.46	19.74	2	2
	Sequence	# PSMs	# Proteins	# Protein Groups	Protein Group Accessions	Modifications	MH+ [Da]	127_C/128_N	127_N/126	131/130_C	A3	IonScore A3	Exp Value A3	# Missed Cleavages
	AGIFQSAK	1	1	1	16716343	N-Term(TMT6plex); K8(TMT6plex)	1279.78	0.4785	1.08199	0.604081	High	29.23	0.0925341	0
	AYAEFYR	1	1	1	16716343	N-Term(TMT6plex)	1148.6	0.511819	0.896168	0.674309	High	27.23	0.135113	0
568894089	PREDICTED: NADH dehydrogenase [ubiquinone] iron-sulfur protein 5-like [Mus musculus]	41.51	1	4	4	6	0.87393	0.385716	0.64126	217.86	41.51	6	6
	Sequence	# PSMs	# Proteins	# Protein Groups	Protein Group Accessions	Modifications	MH+ [Da]	127_C/128_N	127_N/126	131/130_C	A3	IonScore A3	Exp Value A3	# Missed Cleavages
	EWIECAHGIGGTR	2	1	1	568894089	N-Term(TMT6plex); C5(Methylthio)	1703.82	0.28367	0.700378	0.493991	High	63.59	3.0364e-05	0
	HFMFLSAEQPYK	2	1	1	568894089	N-Term(TMT6plex); K12(TMT6plex)	1956.05	0.904703	0.843027	0.928789	High	60.33	0.000251125	0
	IEFDDFEECLLR	1	1	1	568894089	N-Term(TMT6plex); C9(Methylthio)	1803.85	0.261555	0.905965	0.417825	High	30.83	0.0535686	0
	LGISLDR	1	1	1	568894089	N-Term(TMT6plex)	1002.62	0.524473	1.06349	0.832434	High	23.02	0.194316	0
568940832	PREDICTED: leucine-rich repeats and immunoglobulin-like domains 1 isoform X1 [Mus musculus]	3.36	2	2	2	2	0.948586	1.00822	0.641759	83.45	3.36	2	2
	Sequence	# PSMs	# Proteins	# Protein Groups	Protein Group Accessions	Modifications	MH+ [Da]	127_C/128_N	127_N/126	131/130_C	A3	IonScore A3	Exp Value A3	# Missed Cleavages
	VLDLDHNEISGTIEDTSGAFTGLDNLSK	1	2	1	568940832	N-Term(TMT6plex); K28(TMT6plex)	3419.77	1.15578	1.16418	1.04799	High	81	3.38503e-06	0
	GLATLPR	1	2	1	568940832	N-Term(TMT6plex)	956.61	0.879508	0.772918	0.392995	High	15.45	0.568796	0
85540445	splicing factor 3B subunit 5 [Mus musculus]	55.81	1	4	4	15	0.817943	0.595391	0.642461	514.59	55.81	8	15
	Sequence	# PSMs	# Proteins	# Protein Groups	Protein Group Accessions	Modifications	MH+ [Da]	127_C/128_N	127_N/126	131/130_C	A3	IonScore A3	Exp Value A3	# Missed Cleavages
	YTIHSQLEHLQSK	2	1	1	85540445	N-Term(TMT6plex); K13(TMT6plex)	2042.14	0.733496	0.817943	0.705617	High	67.42	4.54375e-05	0
	YIGTGHADTTK	4	1	1	85540445	N-Term(TMT6plex); K11(TMT6plex)	1621.9	0.525124	0.845919	0.520399	High	66.24	5.88149e-05	0
	MLQPSGPPADKPEEN	6	1	1	85540445	N-Term(TMT6plex); K11(TMT6plex)	2068.08	0.590498	0.809277	0.616466	High	41.81	0.0190501	0
	WEWLVNQHR	3	1	1	85540445	N-Term(TMT6plex)	1496.8	0.710886	0.849387	0.835729	High	38.26	0.0253327	0
31980629	vesicle-associated membrane protein 8 [Mus musculus]	18.81	1	2	2	6	0.916307	0.592341	0.642551	168.87	18.81	4	6
	Sequence	# PSMs	# Proteins	# Protein Groups	Protein Group Accessions	Modifications	MH+ [Da]	127_C/128_N	127_N/126	131/130_C	A3	IonScore A3	Exp Value A3	# Missed Cleavages
	NLQSEVEGVK	2	1	1	31980629	N-Term(TMT6plex); K10(TMT6plex)	1560.9	0.553233	0.987941	0.638606	High	51.68	0.00180804	0
	NIMTQNVER	2	1	1	31980629	N-Term(TMT6plex)	1333.71	0.592341	0.83502	0.682911	High	41	0.014004	0
	NIMTQNVER	2	1	1	31980629	N-Term(TMT6plex); M3(Oxidation)	1349.71	0.595313	0.916307	0.642551	High	40.84	0.0134499	0
294345409	centrosomal protein of 131 kDa [Mus musculus]	5.95	2	5	5	37	1.04081	1.0597	0.645987	941.073	5.95	9	37
	Sequence	# PSMs	# Proteins	# Protein Groups	Protein Group Accessions	Modifications	MH+ [Da]	127_C/128_N	127_N/126	131/130_C	A3	IonScore A3	Exp Value A3	# Missed Cleavages
	EVTEEEAER	30	2	1	294345409	N-Term(TMT6plex)	1320.65	1.04517	1.09584	0.580121	High	58.29	0.000109336	0
	QDLAVSGSSR	2	2	1	294345409	N-Term(TMT6plex)	1248.68	1.17259	1.03966	0.762213	High	50.4	0.00177021	0
	LSAAPGPPDDGTLLSEAK	2	2	1	294345409	N-Term(TMT6plex); K18(TMT6plex)	2197.21	0.573284	0.852261	0.674286	High	42.09	0.0182686	0
	RADHLEELLEQHK	1	2	1	294345409	N-Term(TMT6plex); K13(TMT6plex)	2076.16	1.08881	0.710117	1.00661	High	33.79	0.12069	1
	YETELSELEQSER	2	2	1	294345409	N-Term(TMT6plex)	1841.9	1.05173	1.04195	1.0069	High	32.73	0.0691735	0
111955302	bcl-2 homologous antagonist/killer [Mus musculus]	44.98	1	6	6	38	0.873583	0.564539	0.647807	964.17	44.98	12	38
	Sequence	# PSMs	# Proteins	# Protein Groups	Protein Group Accessions	Modifications	MH+ [Da]	127_C/128_N	127_N/126	131/130_C	A3	IonScore A3	Exp Value A3	# Missed Cleavages
	SYVFYLHQQEQETQGAAAPANPEMDNLPLEPNSILGQVGR	16	1	1	111955302	N-Term(TMT6plex); N21(Deamidated)	4642.3	0.5561	1.1369	0.623492	High	157.32	6.79412e-14	0
	YDTEFQNLLEQLQPTAGNAYELFTK	3	1	1	111955302	N-Term(TMT6plex); K25(TMT6plex)	3391.75	0.520719	0.742432	0.636271	High	132.78	2.14055e-11	0
	RYDTEFQNLLEQLQPTAGNAYELFTK	2	1	1	111955302	N-Term(TMT6plex); K26(TMT6plex)	3547.86	0.593218	0.933633	0.683558	High	90.08	3.6737e-07	1
	SYVFYLHQQEQETQGAAAPANPEMDNLPLEPNSILGQVGR	7	1	1	111955302	N-Term(TMT6plex); Q14(Deamidated); N21(Deamidated)	4643.29	1.07267	1.52297	0.821408	High	82.89	1.90248e-06	0
	QLALIGDDINR	6	1	1	111955302	N-Term(TMT6plex)	1456.83	0.522761	0.815574	0.646614	High	73.01	7.72553e-06	0
	IASSLFK	2	1	1	111955302	N-Term(TMT6plex); K7(TMT6plex)	1223.78	0.473472	0.74489	0.567106	High	35.82	0.00599564	0
	GGWVAALNFR	2	1	1	111955302	N-Term(TMT6plex)	1319.74	0.573107	1.0327	0.702671	High	35.29	0.0646178	0
6753244	calmodulin [Mus musculus]	83.89	1	12	12	302	1.1126	0.597867	0.649779	8443.62	83.89	23	302
	Sequence	# PSMs	# Proteins	# Protein Groups	Protein Group Accessions	Modifications	MH+ [Da]	127_C/128_N	127_N/126	131/130_C	A3	IonScore A3	Exp Value A3	# Missed Cleavages
	EADIDGDGQVNYEEFVQMMTAK	20	1	1	6753244	N-Term(TMT6plex); M19(Oxidation); K22(TMT6plex)	2964.4	0.557771	1.19829	0.60486	High	127.51	3.61935e-11	0
	SLGQNPTEAELQDMINEVDADGNGTIDFPEFLTMMAR	10	1	1	6753244	N-Term(TMT6plex); M14(Oxidation)	4315.02	0.893016	0.909824	0.722439	High	121.29	1.8438e-10	0
	SLGQNPTEAELQDMINEVDADGNGTIDFPEFLTMMAR	25	1	1	6753244	N-Term(TMT6plex); Q12(Deamidated); M34(Oxidation)	4316.01	0.678385	1.08238	0.735467	High	120.78	1.94946e-10	0
	EADIDGDGQVNYEEFVQMMTAK	65	1	1	6753244	N-Term(TMT6plex); K22(TMT6plex)	2948.41	0.59775	1.12044	0.662566	High	116.44	5.36823e-10	0
	EADIDGDGQVNYEEFVQMMTAK	6	1	1	6753244	N-Term(TMT6plex); Q17(Deamidated); M18(Oxidation); M19(Oxidation); K22(TMT6plex)	2981.4	0.630944	1.16394	0.648926	High	95.86	5.00677e-08	0
	VFDKDGNGYISAAELR	5	1	1	6753244	N-Term(TMT6plex); K4(TMT6plex); N7(Deamidated)	2214.18	0.597619	1.74699	0.693425	High	94.16	1.27045e-07	1
	VFDKDGNGYISAAELR	4	1	1	6753244	N-Term(TMT6plex); K4(TMT6plex)	2213.2	0.597984	1.15426	0.76519	High	89.11	3.96892e-07	1
	EADIDGDGQVNYEEFVQMMTAK	42	1	1	6753244	N-Term(TMT6plex); Q17(Deamidated); K22(TMT6plex)	2949.41	0.638279	1.12611	0.604758	High	86.87	4.92386e-07	0
	SLGQNPTEAELQDMINEVDADGNGTIDFPEFLTMMAR	11	1	1	6753244	N-Term(TMT6plex); M14(Oxidation); M34(Oxidation)	4331	0.866425	0.942606	0.717495	High	86.04	4.90678e-07	0
	SLGQNPTEAELQDMINEVDADGNGTIDFPEFLTMMAR	6	1	1	6753244	N-Term(TMT6plex); M14(Oxidation); N16(Deamidated); N23(Deamidated)	4317.01	0.847383	1.52253	0.795752	High	85.99	5.38028e-07	0
	DGNGYISAAELR	4	1	1	6753244	N-Term(TMT6plex)	1494.78	0.333398	0.850527	0.576949	High	84.43	6.63104e-07	0
	SLGQNPTEAELQDMINEVDADGNGTIDFPEFLTMMAR	22	1	1	6753244	N-Term(TMT6plex); N23(Deamidated); M34(Oxidation); M35(Oxidation)	4332	0.849071	0.758543	0.689606	High	76.99	4.42369e-06	0
	DGNGYISAAELR	7	1	1	6753244	N-Term(TMT6plex); N3(Deamidated)	1495.76	0.467139	1.06137	0.656374	High	66.65	2.84289e-05	0
	SLGQNPTEAELQDMINEVDADGNGTIDFPEFLTMMAR	3	1	1	6753244	N-Term(TMT6plex); M14(Oxidation); N23(Deamidated); M34(Oxidation); M35(Oxidation)	4348.01	0.765932	1.33452	0.910604	High	62.54	0.000105447	0
	SLGQNPTEAELQDMINEVDADGNGTIDFPEFLTMMAR	3	1	1	6753244	N-Term(TMT6plex); N16(Deamidated); N23(Deamidated); M34(Oxidation); M35(Oxidation)	4333.01	0.558716	1.10607	0.665633	High	62.4	0.00011388	0
	LTDEEVDEMIR	2	1	1	6753244	N-Term(TMT6plex)	1578.79	0.61526	1.24473	0.667844	High	61.8	8.71785e-05	0
	DTDSEEEIR	19	1	1	6753244	N-Term(TMT6plex)	1322.63	0.475247	1.02383	0.521176	High	58.56	4.97357e-05	0
	EAFSLFDKDGDGTITTK	2	1	1	6753244	N-Term(TMT6plex); K8(TMT6plex); K17(TMT6plex)	2532.38	0.513615	1.20103	0.661778	High	53.46	0.00142233	1
	MKDTDSEEEIR	4	1	1	6753244	N-Term(TMT6plex); K2(TMT6plex)	1810.93	0.570743	1.58659	0.714026	High	50.97	0.00172964	1
	ELGTVMR	3	1	1	6753244	N-Term(TMT6plex)	1034.59	0.564845	1.09989	0.635533	High	50.46	0.000506867	0
	DGDGTITTK	10	1	1	6753244	N-Term(TMT6plex); K9(TMT6plex)	1365.76	0.273633	1.13652	0.516131	High	49.26	0.00234426	0
	EADIDGDGQVNYEEFVQMMTAK	14	1	1	6753244	N-Term(TMT6plex); Q17(Deamidated); M18(Oxidation); K22(TMT6plex)	2965.41	0.765639	0.83098	0.682753	High	45.66	0.00531879	0
	DTDSEEEIREAFR	3	1	1	6753244	N-Term(TMT6plex)	1825.88	0.70931	1.00763	0.874319	High	40.71	0.00894612	1
	ELGTVMR	5	1	1	6753244	N-Term(TMT6plex); M6(Oxidation)	1050.58	0.593965	1.01709	0.686174	High	40.51	0.00464608	0
	SLGQNPTEAELQDMINEVDADGNGTIDFPEFLTMMAR	3	1	1	6753244	N-Term(TMT6plex); Q12(Deamidated); M14(Oxidation); N16(Deamidated); N23(Deamidated)	4318	0.906151	0.39653	0.809632	High	40.1	0.0190268	0
	LTDEEVDEMIR	2	1	1	6753244	N-Term(TMT6plex); M9(Oxidation)	1594.78	0.827066	1.05903	0.828637	High	33.22	0.0541702	0
	EAFSLFDK	2	1	1	6753244	N-Term(TMT6plex); K8(TMT6plex)	1414.8	0.427163	0.798782	0.547973	High	32.76	0.0815417	0
87299635	attractin precursor [Mus musculus]	2.66	1	2	2	2	0.614884	0.7409	0.654147	65.47	2.66	2	2
	Sequence	# PSMs	# Proteins	# Protein Groups	Protein Group Accessions	Modifications	MH+ [Da]	127_C/128_N	127_N/126	131/130_C	A3	IonScore A3	Exp Value A3	# Missed Cleavages
	GLGGIPPPGQSGLAVASALVDISQQMPIVYK	1	1	1	87299635	N-Term(TMT6plex); K31(TMT6plex)	3521.99	0.813776	0.699991	0.687146	High	50.13	0.00112773	0
	ENYDNAK	1	1	1	87299635	N-Term(TMT6plex); K7(TMT6plex)	1311.7	0.674551	0.540125	0.622733	High	28.34	0.164947	0
568907066	PREDICTED: Ras association (RalGDS/AF-6) and pleckstrin homology domains 1 isoform X3 [Mus musculus]	4.49	2	1	6	9	0.47882	0.280452	0.655988	179.616	4.49	6	9
	Sequence	# PSMs	# Proteins	# Protein Groups	Protein Group Accessions	Modifications	MH+ [Da]	127_C/128_N	127_N/126	131/130_C	A3	IonScore A3	Exp Value A3	# Missed Cleavages
	GTQLEESSK	1	3	2	341604762;568907066	N-Term(TMT6plex); K9(TMT6plex)	1436.8							0
	ETSLLLR	4	2	1	568907066	N-Term(TMT6plex)	1060.66	0.280452	0.47882	0.655988				0
	NPQNYLLGK	1	3	2	341604762;568907066	N-Term(TMT6plex); K9(TMT6plex)	1504.89							0
	ASGIYYVPK	1	5	3	568913999;341604762;568907066	N-Term(TMT6plex); K9(TMT6plex)	1455.86							0
	VAVVNPQPQLWSK	1	3	2	341604762;568907066	N-Term(TMT6plex); K13(TMT6plex)	1924.14							0
	QLYTNYQEALK	1	3	2	341604762;568907066	N-Term(TMT6plex); K11(TMT6plex)	1829.02							0
46395466	testin [Mus musculus]	36.28	1	14	14	93	0.644299	0.590347	0.65669	3130.24	36.28	27	93
	Sequence	# PSMs	# Proteins	# Protein Groups	Protein Group Accessions	Modifications	MH+ [Da]	127_C/128_N	127_N/126	131/130_C	A3	IonScore A3	Exp Value A3	# Missed Cleavages
	NVSINTVTYEWAPPVQNQALAR	9	1	1	46395466	N-Term(TMT6plex)	2700.44	0.813523	0.841033	0.842106	High	87.2	7.20074e-07	0
	QPVAGSEGAQYR	12	1	1	46395466	N-Term(TMT6plex)	1491.78	0.505984	0.567019	0.584919	High	81.74	1.24833e-06	0
	NVMILTNPVAAK	2	1	1	46395466	N-Term(TMT6plex); K12(TMT6plex)	1729.05	0.590336	0.622867	0.564291	High	76.33	2.92292e-06	0
	FPSEMNAQGDK	5	1	1	46395466	N-Term(TMT6plex); K11(TMT6plex)	1681.86	0.533216	0.574394	0.643135	High	70.64	1.52834e-05	0
	SEALGVGDVK	6	1	1	46395466	N-Term(TMT6plex); K10(TMT6plex)	1432.84	0.546041	0.632841	0.607992	High	67.12	5.11618e-05	0
	EKQPVAGSEGAQYR	15	1	1	46395466	N-Term(TMT6plex); K2(TMT6plex)	1978.08	0.530104	0.646205	0.692195	High	66.62	6.39484e-05	1
	HTMNEGEPAIYAER	9	1	1	46395466	N-Term(TMT6plex); M3(Oxidation)	1862.89	0.644534	0.884762	0.584311	High	63.44	4.00361e-05	0
	ENCEGFELHFWR	2	1	1	46395466	N-Term(TMT6plex); C3(Methylthio)	1841.83	0.19695	0.578745	0.292847	High	58.83	4.89634e-05	0
	MGLGHEQGFGAPCLK	2	1	1	46395466	N-Term(TMT6plex); C13(Methylthio); K15(TMT6plex)	2049.05	0.288881	0.831878	0.449101	High	56.27	0.00067368	0
	HTMNEGEPAIYAER	4	1	1	46395466	N-Term(TMT6plex)	1846.9	0.694819	0.808823	0.60339	High	53.66	0.000440213	0
	QLPAHDQDPSK	4	1	1	46395466	N-Term(TMT6plex); K11(TMT6plex)	1693.93	0.604805	0.72742	0.654015	High	53.41	0.00122309	0
	SDGIPMYK	6	1	1	46395466	N-Term(TMT6plex); K8(TMT6plex)	1368.76	0.593034	0.642166	0.635701	High	45.1	0.00383042	0
	FPSEMNAQGDK	2	1	1	46395466	N-Term(TMT6plex); M5(Oxidation); K11(TMT6plex)	1697.86	0.733866	0.707893	0.709483	High	44.64	0.00553128	0
	EMEQFVK	8	1	1	46395466	N-Term(TMT6plex); K7(TMT6plex)	1368.76	0.581968	0.669956	0.651632	High	37.93	0.0191828	0
	YTTLIAK	4	1	1	46395466	N-Term(TMT6plex); K7(TMT6plex)	1267.8	0.572104	0.650029	0.639126	High	33.34	0.0123277	0
	HAPAAVASK	1	1	1	46395466	N-Term(TMT6plex); K9(TMT6plex)	1309.8	0.595373	0.73544	0.805929	High	31.43	0.044354	0
	SDGIPMYK	2	1	1	46395466	N-Term(TMT6plex); M6(Oxidation); K8(TMT6plex)	1384.75	0.617192	0.652046	0.72244	High	31.26	0.0955787	0
13384676	D-tyrosyl-tRNA(Tyr) deacylase 1 [Mus musculus]	14.83	1	2	2	31	0.896856	1.01473	0.658356	1231.88	14.83	4	31
	Sequence	# PSMs	# Proteins	# Protein Groups	Protein Group Accessions	Modifications	MH+ [Da]	127_C/128_N	127_N/126	131/130_C	A3	IonScore A3	Exp Value A3	# Missed Cleavages
	SASSGAEGDVSSEREP	29	1	1	13384676	N-Term(TMT6plex)	1793.84	0.986273	0.89528	0.650276	High	83.34	3.08887e-07	1
	ASVTVGGEQISAIGR	2	1	1	13384676	N-Term(TMT6plex)	1673.94	1.08074	1.04485	0.924952	High	46.89	0.00585385	0
568979107	PREDICTED: ATP-binding cassette sub-family D member 4 isoform X3 [Mus musculus]	3.99	3	2	2	4	1.36673	1.03872	0.65836	136.5	3.99	2	4
	Sequence	# PSMs	# Proteins	# Protein Groups	Protein Group Accessions	Modifications	MH+ [Da]	127_C/128_N	127_N/126	131/130_C	A3	IonScore A3	Exp Value A3	# Missed Cleavages
	DDIDNPDQR	3	3	1	568979107	N-Term(TMT6plex)	1316.63	1.02797	1.39117	0.650732	High	62.72	1.73199e-05	0
	EIYPDSGSADDER	1	3	1	568979107	N-Term(TMT6plex)	1682.77	1.04959	1.06231	0.666077	High	26.84	0.0887056	0
568921009	PREDICTED: NADH dehydrogenase [ubiquinone] 1 beta subcomplex subunit 5, mitochondrial isoform X1 [Mus musculus]	33.61	2	4	4	16	1.25743	0.694393	0.660502	496.63	33.61	7	16
	Sequence	# PSMs	# Proteins	# Protein Groups	Protein Group Accessions	Modifications	MH+ [Da]	127_C/128_N	127_N/126	131/130_C	A3	IonScore A3	Exp Value A3	# Missed Cleavages
	GDGPWYQFPTPEK	7	2	1	568921009	N-Term(TMT6plex); K13(TMT6plex)	1980.03	0.707874	1.19568	0.645025	High	67.87	4.62235e-05	0
	TLAILQIESEK	4	2	1	568921009	N-Term(TMT6plex); K11(TMT6plex)	1703.04	0.669338	1.52137	0.679753	High	63.26	6.00228e-05	0
	NFYDGPEK	2	2	1	568921009	N-Term(TMT6plex); K8(TMT6plex)	1427.76	0.651074	1.37617	0.60842	High	38.88	0.0158086	0
	EFIDHSPK	3	2	1	568921009	N-Term(TMT6plex); K8(TMT6plex)	1430.81	0.699507	1.21455	0.630594	High	37.27	0.0459749	0
58037135	WD repeat-containing protein 53 [Mus musculus]	5.03	2	2	2	6	0.955737	0.572018	0.66054	123.87	5.03	4	6
	Sequence	# PSMs	# Proteins	# Protein Groups	Protein Group Accessions	Modifications	MH+ [Da]	127_C/128_N	127_N/126	131/130_C	A3	IonScore A3	Exp Value A3	# Missed Cleavages
	AACPTQGGNSR	4	2	1	58037135	N-Term(TMT6plex); C3(Methylthio)	1336.63	0.52615	0.852296	0.654079	High	40.31	0.00358942	0
	LWDVSGK	2	2	1	58037135	N-Term(TMT6plex); K7(TMT6plex)	1262.75	1.05153	1.0137	1.03973	High	31.2	0.0934568	0
40789282	collagen alpha-1(XVIII) chain isoform 2 precursor [Mus musculus]	3.65	6	3	3	6	0.836314	0.680184	0.66239	181.04	3.65	6	6
	Sequence	# PSMs	# Proteins	# Protein Groups	Protein Group Accessions	Modifications	MH+ [Da]	127_C/128_N	127_N/126	131/130_C	A3	IonScore A3	Exp Value A3	# Missed Cleavages
	DEVLSPSWDSLFSGSQGQLQPGAR	2	6	1	40789282	N-Term(TMT6plex)	2790.39	0.680184	0.900511	0.66239	High	82.11	2.04885e-06	0
	TETTGATGQASSLLSGR	2	6	1	40789282	N-Term(TMT6plex)	1865.98	1.12726	0.836314	1.05025	High	33.98	0.112604	0
	IFSFDGR	2	6	1	40789282	N-Term(TMT6plex)	1070.58	0.484528	0.549639	0.553389	High	23.76	0.147675	0
568992550	PREDICTED: rac GTPase-activating protein 1 isoform X2 [Mus musculus]	39.43	2	18	18	77	0.981098	0.936148	0.662398	2517.74	39.43	35	77
	Sequence	# PSMs	# Proteins	# Protein Groups	Protein Group Accessions	Modifications	MH+ [Da]	127_C/128_N	127_N/126	131/130_C	A3	IonScore A3	Exp Value A3	# Missed Cleavages
	TTVTVPSDGGPIEAVSTIETLPSWTR	10	2	1	568992550	N-Term(TMT6plex)	2943.56	0.913412	1.03522	0.664002	High	98.94	4.64879e-08	0
	AFMEAAEITDEDNSTAAMYQAVSELPQANR	2	2	1	568992550	N-Term(TMT6plex)	3502.64	1.01776	1.33335	0.899422	High	81.35	1.51035e-06	0
	VSLLGPVTTPEFQLVK	6	2	1	568992550	N-Term(TMT6plex); K16(TMT6plex)	2186.32	1.02398	1.00931	0.766655	High	72.5	4.40594e-06	0
	AFMEAAEITDEDNSTAAMYQAVSELPQANR	4	2	1	568992550	N-Term(TMT6plex); M3(Oxidation); N13(Deamidated)	3519.64	0.805929	1.15924	0.968506	High	71.05	1.5532e-05	0
	SATNLGQQGK	10	2	1	568992550	N-Term(TMT6plex); K10(TMT6plex)	1461.84	1.02866	0.883994	0.780357	High	70.29	2.4545e-05	0
	TDTDNLGTPQNTGGMR	3	2	1	568992550	N-Term(TMT6plex)	1906.91	0.942009	0.896225	0.607951	High	67.42	1.89557e-05	0
	TDTDNLGTPQNTGGMR	8	2	1	568992550	N-Term(TMT6plex); M15(Oxidation)	1922.91	0.899361	0.977142	0.620762	High	67.02	1.62165e-05	0
	DTLAFLMIHLQR	2	2	1	568992550	N-Term(TMT6plex)	1686.96	0.824121	1.06349	0.809227	High	63.3	0.000117331	0
	GLTEAGLYR	4	2	1	568992550	N-Term(TMT6plex)	1208.68	0.992454	0.885035	0.699798	High	58.64	0.000152844	0
	TCSIGSTVDQANESIVAK	2	2	1	568992550	N-Term(TMT6plex); C2(Methylthio); K18(TMT6plex)	2327.2	0.565256	0.820239	0.525038	High	58.06	0.000491454	0
	LSTIDESGSILSDISFDK	2	2	1	568992550	N-Term(TMT6plex); K18(TMT6plex)	2385.29	0.744241	0.775603	0.642211	High	52.48	0.00208377	0
	NQVDVEIK	4	2	1	568992550	N-Term(TMT6plex); K8(TMT6plex)	1402.83	0.966915	0.947002	0.628186	High	49.1	0.00238119	0
	TCSIGSTVDQANESIVAK	4	2	1	568992550	N-Term(TMT6plex); C2(Methylthio); N12(Deamidated); K18(TMT6plex)	2328.2	0.733707	1.00621	0.596973	High	43.19	0.0159056	0
	FFPAPYLK	2	2	1	568992550	N-Term(TMT6plex); K8(TMT6plex)	1440.87	1.34808	0.910964	0.959474	High	40.13	0.007701	0
	SGPLQPVNSDSALNSRPLEPR	1	2	1	568992550	N-Term(TMT6plex)	2463.32	1.03212	1.10808	0.614942	High	39.56	0.0412273	0
	TNQELEK	2	2	1	568992550	N-Term(TMT6plex); K7(TMT6plex)	1319.76	1.10645	1.04539	0.655276	High	37.78	0.0357041	0
	LEQQIQLIR	2	2	1	568992550	N-Term(TMT6plex)	1369.84	0.935397	1.06296	0.656416	High	36.19	0.0172273	0
	LHDFVSK	3	2	1	568992550	N-Term(TMT6plex); K7(TMT6plex)	1303.78	0.719206	0.969255	0.666678	High	33.69	0.0703555	0
	AEAECAK	2	2	1	568992550	N-Term(TMT6plex); C5(Methylthio); K7(TMT6plex)	1225.63	0.269565	0.756162	0.29778	High	32.78	0.0466598	0
	TVPLLSK	2	2	1	568992550	N-Term(TMT6plex); K7(TMT6plex)	1215.81	1.00508	0.949624	0.656827	High	27.81	0.0336121	0
	LVSHPECR	2	2	1	568992550	N-Term(TMT6plex); C7(Methylthio)	1215.62	0.59724	0.991311	0.584383	High	24.78	0.160675	0
6753568	cytochrome P450 1B1 [Mus musculus]	3.68	1	2	2	4	0.833616	0.7463	0.663082	111.04	3.68	4	4
	Sequence	# PSMs	# Proteins	# Protein Groups	Protein Group Accessions	Modifications	MH+ [Da]	127_C/128_N	127_N/126	131/130_C	A3	IonScore A3	Exp Value A3	# Missed Cleavages
	RYGDVFQIR	2	1	1	6753568	N-Term(TMT6plex)	1382.78	0.819915	0.816598	0.609708	High	45.49	0.00411444	1
	ESMELLDNAVK	2	1	1	6753568	N-Term(TMT6plex); K11(TMT6plex)	1706.94	0.679294	0.850988	0.721129	High	38.22	0.0440231	0
34328173	squalene synthase [Mus musculus]	21.88	1	8	8	28	0.758865	0.631839	0.663792	1000.45	21.88	16	28
	Sequence	# PSMs	# Proteins	# Protein Groups	Protein Group Accessions	Modifications	MH+ [Da]	127_C/128_N	127_N/126	131/130_C	A3	IonScore A3	Exp Value A3	# Missed Cleavages
	MDQDSLSSSLK	2	1	1	34328173	N-Term(TMT6plex); K11(TMT6plex)	1668.89	0.569122	0.555085	0.595269	High	76.68	4.29244e-06	0
	QVLEDFPTISLEFR	4	1	1	34328173	N-Term(TMT6plex)	1923.05	0.77802	0.825641	0.790599	High	75.34	9.14821e-06	0
	AIIYQYIEEIYHR	2	1	1	34328173	N-Term(TMT6plex)	1940.05	0.835283	0.82021	0.936102	High	74	1.05518e-05	0
	SFAAVIQALDGDIR	4	1	1	34328173	N-Term(TMT6plex)	1704.95	0.609251	0.869429	0.652427	High	67.99	4.44952e-05	0
	IPNSDPSSSK	8	1	1	34328173	N-Term(TMT6plex); K10(TMT6plex)	1489.83	0.65727	0.753339	0.658888	High	67.24	4.89934e-05	0
	TQNLPNCQLISR	2	1	1	34328173	N-Term(TMT6plex); C7(Methylthio)	1661.87	0.327787	0.649839	0.407557	High	48.82	0.00306399	0
	DYLEDQQEGR	2	1	1	34328173	N-Term(TMT6plex)	1481.71	0.62401	0.850495	0.555381	High	29.57	0.0713787	0
	YLNQTSR	4	1	1	34328173	N-Term(TMT6plex)	1110.61	0.528284	0.657312	0.695373	High	29.57	0.0397468	0
568926955	PREDICTED: TBC1 domain family member 2A isoform X3 [Mus musculus]	2.42	5	2	2	4	0.878277	0.682954	0.663901	142.052	2.42	4	4
	Sequence	# PSMs	# Proteins	# Protein Groups	Protein Group Accessions	Modifications	MH+ [Da]	127_C/128_N	127_N/126	131/130_C	A3	IonScore A3	Exp Value A3	# Missed Cleavages
	ALEAAQQEK	2	5	1	568926955	N-Term(TMT6plex); K9(TMT6plex)	1445.84	0.723714	0.773035	0.734351	High	61.83	0.000135461	0
	LAHEAGLR	2	5	1	568926955	N-Term(TMT6plex)	1095.65	0.644488	0.997847	0.60021	High	35.99	0.0105239	0
21313456	protein preY, mitochondrial precursor [Mus musculus]	34.82	1	2	2	7	1.12509	1.24828	0.664618	185.19	34.82	2	7
	Sequence	# PSMs	# Proteins	# Protein Groups	Protein Group Accessions	Modifications	MH+ [Da]	127_C/128_N	127_N/126	131/130_C	A3	IonScore A3	Exp Value A3	# Missed Cleavages
	YEASTNELVNEELGIAYPIIDGIPNMIPQAAR	1	1	1	21313456	N-Term(TMT6plex)	3730.92	1.1456	1.03788	0.780047	High	57.27	0.00072881	0
	QEEAEQP	6	1	1	21313456	N-Term(TMT6plex)	1059.52	1.25303	1.19811	0.654872	High	46.43	0.000453896	0
13374567	carbonic anhydrase 13 [Mus musculus]	10.69	1	3	3	5	0.67119	0.665352	0.665226	138.356	10.69	5	5
	Sequence	# PSMs	# Proteins	# Protein Groups	Protein Group Accessions	Modifications	MH+ [Da]	127_C/128_N	127_N/126	131/130_C	A3	IonScore A3	Exp Value A3	# Missed Cleavages
	ITDILDSIK	2	1	1	13374567	N-Term(TMT6plex); K9(TMT6plex)	1475.91	0.665352	0.651885	0.726255	High	49.26	0.00124387	0
	QPISISSQQLAR	2	1	1	13374567	N-Term(TMT6plex)	1556.9	0.66369	0.67119	0.56055	High	47.16	0.00371061	0
	YDPASAK	1	1	1	13374567	N-Term(TMT6plex); K7(TMT6plex)	1209.69	0.677904	0.682971	0.665226	High	28.31	0.142479	0
85677504	diablo homolog, mitochondrial precursor [Mus musculus]	18.57	1	3	3	13	1.05118	0.479145	0.665458	751.197	18.57	6	13
	Sequence	# PSMs	# Proteins	# Protein Groups	Protein Group Accessions	Modifications	MH+ [Da]	127_C/128_N	127_N/126	131/130_C	A3	IonScore A3	Exp Value A3	# Missed Cleavages
	AQEVSDEGADQEEEAYLRED	8	1	1	85677504	N-Term(TMT6plex)	2512.12	0.465473	1.3699	0.612206	High	119.99	5.17691e-11	1
	MNSQEEDEVWQVIIGAR	3	1	1	85677504	N-Term(TMT6plex)	2233.11	0.718525	0.986946	0.779874	High	74.63	7.92866e-06	0
	LAEAQTK	2	1	1	85677504	N-Term(TMT6plex); K7(TMT6plex)	1218.75	0.560715	0.876752	0.602491	High	37.9	0.0167776	0
568950759	PREDICTED: ADAMTS-like 3 isoform X3 [Mus musculus]	1.41	4	2	2	4	0.712203	0.897891	0.66555	127.3	1.41	4	4
	Sequence	# PSMs	# Proteins	# Protein Groups	Protein Group Accessions	Modifications	MH+ [Da]	127_C/128_N	127_N/126	131/130_C	A3	IonScore A3	Exp Value A3	# Missed Cleavages
	QAQELEETR	2	4	1	568950759	N-Term(TMT6plex)	1332.7	0.853789	0.642642	0.665484	High	46.1	0.00380603	0
	EEVAPEAQLR	2	4	1	568950759	N-Term(TMT6plex)	1370.75	0.944271	0.789293	0.665616	High	37.67	0.0213923	0
568958703	PREDICTED: protein FAM118B isoform X3 [Mus musculus]	11.43	2	2	3	3	0.975791	0.498592	0.665916	121.419	11.43	3	3
	Sequence	# PSMs	# Proteins	# Protein Groups	Protein Group Accessions	Modifications	MH+ [Da]	127_C/128_N	127_N/126	131/130_C	A3	IonScore A3	Exp Value A3	# Missed Cleavages
	DCLYEVFDDLESK	1	2	1	568958703	N-Term(TMT6plex); C2(Methylthio); K13(TMT6plex)	2080	0.237462	0.88277	0.38912	High	65.86	3.95872e-05	0
	VISYGNDYADLPEYFK	1	2	1	568958703	N-Term(TMT6plex); K16(TMT6plex)	2352.22	1.04688	1.07861	1.13961	High	53.45	0.00151846	0
	QLESLDLTDEK	1	2	1	568958703	N-Term(TMT6plex); K11(TMT6plex)	1748.97				High	35.86	0.0752571	0
568997215	PREDICTED: ATP synthase-coupling factor 6, mitochondrial isoform X3 [Mus musculus]	46.3	1	6	6	19	0.317628	0.621651	0.667544	772.102	46.3	9	19
	Sequence	# PSMs	# Proteins	# Protein Groups	Protein Group Accessions	Modifications	MH+ [Da]	127_C/128_N	127_N/126	131/130_C	A3	IonScore A3	Exp Value A3	# Missed Cleavages
	QASGGPVDIGPEYQQDLDR	6	1	1	568997215	N-Term(TMT6plex)	2274.12	0.532802	0.233861	0.605619	High	141.11	1.69956e-12	0
	RQASGGPVDIGPEYQQDLDR	2	1	1	568997215	N-Term(TMT6plex)	2430.22	0.973093	0.988081	1.05235	High	58.34	0.00040984	1
	GEMDTFPTFK	3	1	1	568997215	N-Term(TMT6plex); K10(TMT6plex)	1630.86	0.642268	0.266116	0.734453	High	49.58	0.00221079	0
	QASGGPVDIGPEYQQDLDRELYK	1	1	1	568997215	N-Term(TMT6plex); K23(TMT6plex)	3036.57	0.691056	0.456859	0.881503	High	38.74	0.0522074	1
	GEMDTFPTFK	3	1	1	568997215	N-Term(TMT6plex); M3(Oxidation); K10(TMT6plex)	1646.85	0.378866	0.399351	0.573071	High	36.78	0.0393131	0
	ELDPVQK	3	1	1	568997215	N-Term(TMT6plex); K7(TMT6plex)	1286.77	0.591498	0.299063	0.652306	High	35.25	0.0637379	0
	FEVIDKPQS	1	1	1	568997215	N-Term(TMT6plex); K6(TMT6plex)	1520.87	0.62251	0.215135	0.663495	High	34.37	0.0924955	0
6680868	G1/S-specific cyclin-D1 [Mus musculus]	9.83	1	3	3	11	0.794974	0.644583	0.668043	273.2	9.83	6	11
	Sequence	# PSMs	# Proteins	# Protein Groups	Protein Group Accessions	Modifications	MH+ [Da]	127_C/128_N	127_N/126	131/130_C	A3	IonScore A3	Exp Value A3	# Missed Cleavages
	QAQQNVDPK	4	1	1	6680868	N-Term(TMT6plex); K9(TMT6plex)	1485.84	0.694736	0.726861	0.74821	High	44.86	0.00537564	0
	ETIPLTAEK	5	1	1	6680868	N-Term(TMT6plex); K9(TMT6plex)	1459.88	0.628814	0.788756	0.610423	High	42.8	0.0106693	0
	AYPDTNLLNDR	2	1	1	6680868	N-Term(TMT6plex)	1520.79	0.748462	0.965715	0.76158	High	40.69	0.0152406	0
18860511	chromatin accessibility complex protein 1 [Mus musculus]	28.68	1	2	2	4	0.775887	0.712575	0.66913	202.56	28.68	4	4
	Sequence	# PSMs	# Proteins	# Protein Groups	Protein Group Accessions	Modifications	MH+ [Da]	127_C/128_N	127_N/126	131/130_C	A3	IonScore A3	Exp Value A3	# Missed Cleavages
	SSPEVSSINQEALVLTAK	2	1	1	18860511	N-Term(TMT6plex); K18(TMT6plex)	2331.32	0.701004	1.06767	0.740732	High	96.74	5.23129e-08	0
	REEEEDNEDDGSDLGEALA	2	1	1	18860511	N-Term(TMT6plex)	2322.01	0.724337	0.563846	0.60445	High	48	0.000445355	1
31981525	prostaglandin G/H synthase 2 precursor [Mus musculus]	49.67	1	19	19	106	0.706707	0.668726	0.669307	3859.25	49.67	35	106
	Sequence	# PSMs	# Proteins	# Protein Groups	Protein Group Accessions	Modifications	MH+ [Da]	127_C/128_N	127_N/126	131/130_C	A3	IonScore A3	Exp Value A3	# Missed Cleavages
	YQVIGGEVYPPTVK	12	1	1	31981525	N-Term(TMT6plex); K14(TMT6plex)	2008.16	0.67244	0.67371	0.715496	High	93.97	9.14778e-08	0
	GCPFTSFNVQDPQPTK	4	1	1	31981525	N-Term(TMT6plex); C2(Methylthio); K16(TMT6plex)	2270.14	0.354969	0.562311	0.430638	High	86.32	5.85931e-07	0
	GLGHGVDLNHIYGETLDR	12	1	1	31981525	N-Term(TMT6plex)	2195.14	0.787541	0.709102	0.726564	High	85.23	1.02631e-06	0
	NVPIAVQAVAK	10	1	1	31981525	N-Term(TMT6plex); K11(TMT6plex)	1567.99	0.666263	0.74025	0.668516	High	82.98	1.98883e-07	0
	FDPELLFNQQFQYQNR	6	1	1	31981525	N-Term(TMT6plex)	2316.16	0.727175	0.782491	0.767316	High	82.02	1.63295e-06	0
	IASEFNTLYHWHPLLPDTFNIEDQEYSFK	3	1	1	31981525	N-Term(TMT6plex); K29(TMT6plex)	4013.02	0.631262	0.677768	0.61544	High	79.45	4.51905e-06	0
	IINTASIQSLICNNVK	5	1	1	31981525	N-Term(TMT6plex); C12(Methylthio); K16(TMT6plex)	2235.27	0.231869	0.540056	0.471835	High	78.52	3.50387e-06	0
	QEHPEWGDEQLFQTSR	4	1	1	31981525	N-Term(TMT6plex)	2216.06	0.709371	0.751148	0.758152	High	77.36	2.75573e-06	0
	LDDINPTVLIK	6	1	1	31981525	N-Term(TMT6plex); K11(TMT6plex)	1699.04	0.472676	0.610398	0.499655	High	73.75	4.22118e-06	0
	GVWNIVNNIPFLR	4	1	1	31981525	N-Term(TMT6plex)	1771.02	0.579151	1.00102	0.688157	High	63.39	9.35984e-05	0
	EFIPDPQGSNMMFAFFAQHFTHQFFK	8	1	1	31981525	N-Term(TMT6plex); M11(Oxidation); K26(TMT6plex)	3623.77	0.996563	0.806769	0.84841	High	61.74	0.000233689	0
	SYLIDSPPTYNVHYGYK	6	1	1	31981525	N-Term(TMT6plex); K17(TMT6plex)	2475.3	0.964754	0.711626	0.830534	High	57.63	0.000613449	0
	LILIGETIK	8	1	1	31981525	N-Term(TMT6plex); K9(TMT6plex)	1457.97	0.656796	0.652051	0.643129	High	57.06	3.92606e-05	0
	QFLYNNSILLEHGLTQFVESFTR	2	1	1	31981525	N-Term(TMT6plex)	2985.58	0.730383	1.03732	0.881884	High	55.19	0.00112949	0
	IASEFNTLYHWHPLLPDTFNIEDQEYSFK	3	1	1	31981525	N-Term(TMT6plex); N6(Deamidated); K29(TMT6plex)	4014.03	0.667881	0.714034	0.535911	High	52.57	0.00216471	0
	LLLKPTPNTVHYILTHFKGVWNIVNNIPFLR	3	1	1	31981525	N-Term(TMT6plex); K4(TMT6plex); K18(TMT6plex)	4345.58	0.74078	0.847849	0.662463	High	46.78	0.000418752	1
	SYLIDSPPTYNVHYGYK	1	1	1	31981525	N-Term(TMT6plex); N11(Deamidated); K17(TMT6plex)	2476.3	0.625508	0.578473	0.565369	High	46.42	0.00889561	0
	IVIEDYVQHLSGYHFK	1	1	1	31981525	N-Term(TMT6plex); K16(TMT6plex)	2406.33	0.77891	0.880079	0.754946	High	45.89	0.00818497	0
	FSLKPYTSFEELTGEK	2	1	1	31981525	N-Term(TMT6plex); K4(TMT6plex); K16(TMT6plex)	2563.43	0.56455	0.571785	0.582728	High	38.66	0.03584	0
	EMAAELK	4	1	1	31981525	N-Term(TMT6plex); K7(TMT6plex)	1249.72	0.57046	0.600912	0.608461	High	38.02	0.0208324	0
	YQSLNEYR	2	1	1	31981525	N-Term(TMT6plex)	1301.67	0.814593	0.733122	0.730994	High	31.95	0.0412637	0
13385492	NADH dehydrogenase [ubiquinone] 1 alpha subcomplex subunit 6 [Mus musculus]	42.75	1	5	5	17	0.919338	0.602219	0.669789	455.55	42.75	10	17
	Sequence	# PSMs	# Proteins	# Protein Groups	Protein Group Accessions	Modifications	MH+ [Da]	127_C/128_N	127_N/126	131/130_C	A3	IonScore A3	Exp Value A3	# Missed Cleavages
	EVPNTVHLMQLDITVK	2	1	1	13385492	N-Term(TMT6plex); K16(TMT6plex)	2295.32	0.76272	0.969256	0.704853	High	71.17	1.54868e-05	0
	VVDLLVIK	6	1	1	13385492	N-Term(TMT6plex); K8(TMT6plex)	1356.92	0.54643	0.76325	0.576145	High	50.16	0.00019229	0
	QAAAAAASTSVKPIFSR	3	1	1	13385492	N-Term(TMT6plex); K12(TMT6plex)	2134.24	0.661817	0.973968	0.809323	High	42.59	0.00949592	0
	FYMGHDP	4	1	1	13385492	N-Term(TMT6plex)	1095.51	0.675795	1.02812	0.741945	High	41.49	0.00141565	0
	MELQETIK	2	1	1	13385492	N-Term(TMT6plex); K8(TMT6plex)	1449.84	0.59859	0.891005	0.669789	High	34.97	0.0798915	0
229608923	gap junction beta-3 protein [Mus musculus]	9.63	1	2	2	6	0.740433	0.712683	0.672019	292.48	9.63	4	6
	Sequence	# PSMs	# Proteins	# Protein Groups	Protein Group Accessions	Modifications	MH+ [Da]	127_C/128_N	127_N/126	131/130_C	A3	IonScore A3	Exp Value A3	# Missed Cleavages
	LLESGDPEADPASEK	4	1	1	229608923	N-Term(TMT6plex); K15(TMT6plex)	2016.06	0.670381	0.650195	0.646232	High	79.77	2.87742e-06	0
	LQASAPSLTPI	2	1	1	229608923	N-Term(TMT6plex)	1326.78	0.815759	0.933352	0.770837	High	67.38	1.68916e-05	0
6754090	glutathione S-transferase omega-1 [Mus musculus]	54.17	1	15	15	120	0.49064	0.709379	0.673047	3693.36	54.17	28	120
	Sequence	# PSMs	# Proteins	# Protein Groups	Protein Group Accessions	Modifications	MH+ [Da]	127_C/128_N	127_N/126	131/130_C	A3	IonScore A3	Exp Value A3	# Missed Cleavages
	SFLGGDSPSMVDYLTWPWFQR	10	1	1	6754090	N-Term(TMT6plex); M10(Oxidation)	2734.32	0.812278	0.661034	0.768281	High	89.27	2.86592e-07	0
	SFLGGDSPSMVDYLTWPWFQR	10	1	1	6754090	N-Term(TMT6plex)	2718.33	0.897492	0.484869	0.708819	High	87.52	4.81558e-07	0
	GSAPPGPVPEGQIR	17	1	1	6754090	N-Term(TMT6plex)	1590.88	0.710462	0.488542	0.665251	High	83.54	1.22199e-06	0
	EYLNLYLQDSPEACDYGL	5	1	1	6754090	N-Term(TMT6plex); C14(Methylthio)	2381.09	0.375701	0.767357	0.595208	High	76.67	1.71361e-06	0
	LEEGMDNYK	13	1	1	6754090	N-Term(TMT6plex); K9(TMT6plex)	1556.8	0.730325	0.458771	0.658866	High	58.24	0.000206582	0
	HEVININLK	9	1	1	6754090	N-Term(TMT6plex); K9(TMT6plex)	1537.95	0.719933	0.474147	0.634436	High	52.47	0.00044648	0
	LFPDDPYK	3	1	1	6754090	N-Term(TMT6plex); K8(TMT6plex)	1452.81	0.660148	0.455836	0.67844	High	49.94	0.001822	0
	EALENEFKK	4	1	1	6754090	N-Term(TMT6plex); K8(TMT6plex); K9(TMT6plex)	1795.06	0.696355	0.450697	0.84483	High	49.92	0.00147849	1
	EALENEFK	10	1	1	6754090	N-Term(TMT6plex); K8(TMT6plex)	1437.8	0.624499	0.475007	0.634183	High	47.24	0.00376277	0
	KLEEGMDNYK	3	1	1	6754090	N-Term(TMT6plex); K1(TMT6plex); K10(TMT6plex)	1914.06	0.796524	0.571665	0.806623	High	46.66	0.00547959	1
	VPPLIASFVR	4	1	1	6754090	N-Term(TMT6plex)	1327.83	0.769979	0.674405	0.747491	High	45.1	0.00215703	0
	MTLESFSK	4	1	1	6754090	N-Term(TMT6plex); K8(TMT6plex)	1400.79	0.688931	0.439959	0.736433	High	44.82	0.00506281	0
	EDSPNLR	4	1	1	6754090	N-Term(TMT6plex); N5(Deamidated)	1060.55	0.741168	0.838063	0.497622	High	41.75	0.00142023	0
	LEEGMDNYK	7	1	1	6754090	N-Term(TMT6plex); M5(Oxidation); K9(TMT6plex)	1572.8	0.734498	0.466645	0.753329	High	40.68	0.00946986	0
	LEALELK	10	1	1	6754090	N-Term(TMT6plex); K7(TMT6plex)	1273.81	0.671179	0.452021	0.656425	High	38.31	0.0106103	0
	KLEEGMDNYK	2	1	1	6754090	N-Term(TMT6plex); K1(TMT6plex); M6(Oxidation); K10(TMT6plex)	1930.06	0.747876	0.639118	0.720859	High	35.43	0.0896201	1
	LFPDDPYKK	2	1	1	6754090	N-Term(TMT6plex); K8(TMT6plex); K9(TMT6plex)	1810.07	0.726817	0.511519	0.654494	High	34.55	0.0474041	1
	MTLESFSK	2	1	1	6754090	N-Term(TMT6plex); M1(Oxidation); K8(TMT6plex)	1416.78	0.77916	0.528835	0.77869	High	33.15	0.11027	0
	NKPEWFFEK	1	1	1	6754090	N-Term(TMT6plex); K2(TMT6plex); K9(TMT6plex)	1912.1	0.650058	0.375962	0.584244	High	32.98	0.103419	0
166064058	slit homolog 2 protein isoform c precursor [Mus musculus]	5.39	7	5	6	10	0.741594	0.766028	0.673792	288.829	5.39	10	10
	Sequence	# PSMs	# Proteins	# Protein Groups	Protein Group Accessions	Modifications	MH+ [Da]	127_C/128_N	127_N/126	131/130_C	A3	IonScore A3	Exp Value A3	# Missed Cleavages
	ITDIEEGAFEGASGVNEILLTSNR	2	7	1	166064058	N-Term(TMT6plex)	2764.43	0.766028	0.972	0.930951	High	63.2	0.000184081	0
	LDLSENQIQAIPR	2	7	1	166064058	N-Term(TMT6plex)	1725.97	0.478223	0.401649	0.402528	High	56.05	0.000451682	0
	GLTEIPTNLPETITEIR	2	7	1	166064058	N-Term(TMT6plex)	2126.19	0.900543	0.754063	0.800189	High	47.4	0.00438366	0
	IPDHIPQYTAELR	1	7	1	166064058	N-Term(TMT6plex)	1781.98	0.879922	0.741594	0.667326	High	32.23	0.138293	0
	LLLTTPSK	2	7	1	166064058	N-Term(TMT6plex); K8(TMT6plex)	1330.87	0.66384	0.620124	0.673792	High	26.91	0.0983891	0
	LEQNSIR	1	7	1	166064058	N-Term(TMT6plex); Q3(Deamidated); N4(Deamidated)	1090.59							0
31981859	NEDD4-binding protein 3 [Mus musculus]	4.84	1	2	3	13	1.0308	0.919482	0.674009	248.228	4.84	5	13
	Sequence	# PSMs	# Proteins	# Protein Groups	Protein Group Accessions	Modifications	MH+ [Da]	127_C/128_N	127_N/126	131/130_C	A3	IonScore A3	Exp Value A3	# Missed Cleavages
	AQAQAQDAELAR	2	1	1	31981859	N-Term(TMT6plex)	1500.8	0.998042	1.02427	0.744213	High	64.26	5.30587e-05	0
	EGAEQLR	10	1	1	31981859	N-Term(TMT6plex); Q5(Deamidated)	1032.55	0.895909	1.03738	0.636952	High	34.24	0.0178746	0
	GQEQALR	1	1	1	31981859	N-Term(TMT6plex); Q2(Deamidated); Q4(Deamidated)	1032.55							0
37574048	cytochrome b-c1 complex subunit 9 [Mus musculus]	37.5	1	2	2	3	1.2461	0.910745	0.674357	84.74	37.5	2	3
	Sequence	# PSMs	# Proteins	# Protein Groups	Protein Group Accessions	Modifications	MH+ [Da]	127_C/128_N	127_N/126	131/130_C	A3	IonScore A3	Exp Value A3	# Missed Cleavages
	AFDQGADAIYEHINEGK	2	1	1	37574048	N-Term(TMT6plex); K17(TMT6plex)	2336.2	0.856208	1.18976	0.873978	High	39.42	0.0397379	0
	LYSLLFR	1	1	1	37574048	N-Term(TMT6plex)	1140.7	0.910745	1.38983	0.602358	High	37.04	0.00803638	0
13385012	mitochondrial import inner membrane translocase subunit TIM16 [Mus musculus]	16.8	1	2	2	7	0.504686	0.706661	0.675267	228.004	16.8	4	7
	Sequence	# PSMs	# Proteins	# Protein Groups	Protein Group Accessions	Modifications	MH+ [Da]	127_C/128_N	127_N/126	131/130_C	A3	IonScore A3	Exp Value A3	# Missed Cleavages
	QEFAASQAAADAR	2	1	1	13385012	N-Term(TMT6plex)	1564.8	0.753068	0.615153	0.729421	High	81.88	1.07738e-06	0
	LSPEEVQK	5	1	1	13385012	N-Term(TMT6plex); K8(TMT6plex)	1387.82	0.697584	0.458873	0.675011	High	43.73	0.00907231	0
569004502	PREDICTED: centrosomal protein 192 isoform X3 [Mus musculus]	0.97	3	2	2	4	0.981204	0.550318	0.676334	161.01	0.97	4	4
	Sequence	# PSMs	# Proteins	# Protein Groups	Protein Group Accessions	Modifications	MH+ [Da]	127_C/128_N	127_N/126	131/130_C	A3	IonScore A3	Exp Value A3	# Missed Cleavages
	NTLSGGEDSVLR	2	3	1	569004502	N-Term(TMT6plex)	1476.79	1.03667	1.08165	1.0425	High	67.98	3.14063e-05	0
	AENDPEDSCSSR	2	3	1	569004502	N-Term(TMT6plex); C9(Methylthio)	1584.65	0.292137	0.890083	0.438779	High	49.27	0.000236024	0
6678219	tapasin isoform 2 precursor [Mus musculus]	4.09	2	2	2	2	0.704381	0.651417	0.676655	54.25	4.09	2	2
	Sequence	# PSMs	# Proteins	# Protein Groups	Protein Group Accessions	Modifications	MH+ [Da]	127_C/128_N	127_N/126	131/130_C	A3	IonScore A3	Exp Value A3	# Missed Cleavages
	ATAASLTIPR	1	2	1	6678219	N-Term(TMT6plex)	1229.74	0.613798	0.638129	0.630581	High	36.48	0.0456221	0
	FIPFPASAK	1	2	1	6678219	N-Term(TMT6plex); K9(TMT6plex)	1435.87	0.691342	0.777512	0.726095	High	30.77	0.105947	0
13384692	splicing factor 3B subunit 6 [Mus musculus]	33.6	1	4	4	15	0.949081	0.522955	0.676711	607.988	33.6	7	15
	Sequence	# PSMs	# Proteins	# Protein Groups	Protein Group Accessions	Modifications	MH+ [Da]	127_C/128_N	127_N/126	131/130_C	A3	IonScore A3	Exp Value A3	# Missed Cleavages
	GTAYVVYEDIFDAK	9	1	1	13384692	N-Term(TMT6plex); K14(TMT6plex)	2049.1	0.509691	0.857456	0.676711	High	106.11	8.15538e-09	0
	ITAEEMYDIFGK	2	1	1	13384692	N-Term(TMT6plex); K12(TMT6plex)	1875	0.528509	0.949081	0.601815	High	83.28	1.24663e-06	0
	YGINTDPPK	3	1	1	13384692	N-Term(TMT6plex); K9(TMT6plex)	1462.83	0.551902	1.12345	0.740154	High	33.59	0.0911577	0
	LPPEVNR	1	1	1	13384692	N-Term(TMT6plex)	1053.63	0.551364	0.861021	0.64375	High	23.34	0.0924606	0
160707987	cysteine and glycine-rich protein 2 [Mus musculus]	24.87	1	4	4	31	0.676692	0.706808	0.676968	1490.84	24.87	7	31
	Sequence	# PSMs	# Proteins	# Protein Groups	Protein Group Accessions	Modifications	MH+ [Da]	127_C/128_N	127_N/126	131/130_C	A3	IonScore A3	Exp Value A3	# Missed Cleavages
	GYGYGQGAGTLNMDR	10	1	1	160707987	N-Term(TMT6plex)	1788.86	0.652267	0.569838	0.662541	High	120.73	7.23136e-11	0
	GFGYGQGAGALVHAQ	10	1	1	160707987	N-Term(TMT6plex)	1661.86	0.790667	0.922728	0.825819	High	84.54	6.74469e-07	0
	GYGYGQGAGTLNMDR	6	1	1	160707987	N-Term(TMT6plex); M13(Oxidation)	1804.85	0.730723	0.705113	0.706101	High	81.87	3.99505e-07	0
	SLESTTLTEK	4	1	1	160707987	N-Term(TMT6plex); K10(TMT6plex)	1566.9	0.567153	0.525194	0.554635	High	68.15	2.87232e-05	0
	PVWGGGNK	1	1	1	160707987	N-Term(TMT6plex); K8(TMT6plex)	1272.75	0.674761	0.67704	0.703844				0
31981600	NADH dehydrogenase [ubiquinone] 1 alpha subcomplex subunit 2 [Mus musculus]	33.33	1	3	3	8	1.01366	0.736626	0.67704	290.64	33.33	6	8
	Sequence	# PSMs	# Proteins	# Protein Groups	Protein Group Accessions	Modifications	MH+ [Da]	127_C/128_N	127_N/126	131/130_C	A3	IonScore A3	Exp Value A3	# Missed Cleavages
	TVSLNNLSADEVTR	4	1	1	31981600	N-Term(TMT6plex)	1747.94	0.691025	1.08933	0.709642	High	73.08	1.36024e-05	0
	AMQNVLSGK	2	1	1	31981600	N-Term(TMT6plex); K9(TMT6plex)	1405.83	0.616048	1.00485	0.596819	High	43.65	0.0085786	0
	AHPNLPILIR	2	1	1	31981600	N-Term(TMT6plex)	1372.86	0.885353	0.868697	0.768044	High	36.72	0.0167378	0
188219606	acyl-CoA desaturase 2 [Mus musculus]	8.38	1	2	2	10	0.810181	0.698221	0.678427	398.544	8.38	4	10
	Sequence	# PSMs	# Proteins	# Protein Groups	Protein Group Accessions	Modifications	MH+ [Da]	127_C/128_N	127_N/126	131/130_C	A3	IonScore A3	Exp Value A3	# Missed Cleavages
	DDLYDPTYQDDEGPPPK	8	1	1	188219606	N-Term(TMT6plex); K17(TMT6plex)	2423.17	0.698445	0.78632	0.638813	High	89.39	1.98513e-07	0
	GFFFSHVGWLLVR	2	1	1	188219606	N-Term(TMT6plex)	1794.01	0.698221	1.01361	0.960752	High	36.4	0.0598031	0
670357719	rho GDP-dissociation inhibitor 2 isoform 1 [Mus musculus]	18.5	1	2	2	8	0.628496	0.715819	0.679888	449.81	18.5	2	8
	Sequence	# PSMs	# Proteins	# Protein Groups	Protein Group Accessions	Modifications	MH+ [Da]	127_C/128_N	127_N/126	131/130_C	A3	IonScore A3	Exp Value A3	# Missed Cleavages
	DAQPQLEEADDDLDSK	7	1	1	670357719	N-Term(TMT6plex); K16(TMT6plex)	2247.11	0.684921	0.611006	0.676462	High	83.55	8.16464e-07	0
	TLLGDVPVVADPTVPNVTVTR	1	1	1	670357719	N-Term(TMT6plex)	2392.37	0.963825	0.975833	0.937607	High	32.17	0.133391	0
341572602	histone H3.2 [Mus musculus]	58.09	1	3	9	504	0.76357	0.515892	0.680615	14009.9	58.09	15	504
	Sequence	# PSMs	# Proteins	# Protein Groups	Protein Group Accessions	Modifications	MH+ [Da]	127_C/128_N	127_N/126	131/130_C	A3	IonScore A3	Exp Value A3	# Missed Cleavages
	FQSSAVMALQEASEAYLVGLFEDTNLCAIHAK	54	1	1	341572602	N-Term(TMT6plex); C27(Methylthio); K32(TMT6plex)	3961.01	0.383718	0.675743	0.567923	High	168.71	5.42987e-15	0
	FQSSAVMALQEASEAYLVGLFEDTNLCAIHAK	19	1	1	341572602	N-Term(TMT6plex); M7(Oxidation); C27(Methylthio); K32(TMT6plex)	3977	0.48084	0.76357	0.549619	High	160.82	3.27079e-14	0
	FQSSAVMALQEASEAYLVGLFEDTNLCAIHAK	48	1	1	341572602	N-Term(TMT6plex); Q10(Deamidated); C27(Methylthio); K32(TMT6plex)	3962	0.378496	0.768262	0.532126	High	98.68	5.4587e-08	0
	FQSSAVMALQEASEAYLVGLFEDTNLCAIHAK	10	1	1	341572602	N-Term(TMT6plex); M7(Oxidation); Q10(Deamidated); C27(Methylthio); K32(TMT6plex)	3978	0.529909	0.653793	0.604854	High	93.11	1.9529e-07	0
	SAPATGGVK	64	1	1	341572602	N-Term(TMT6plex); K9(TMT6plex)	1245.76	1.00507	0.797547	0.966407	High	66.13	3.37759e-05	0
	YRPGTVALR	136	3	2	341572602;6680159	N-Term(TMT6plex)	1261.76				High	55.73	0.000357648	0
	EIAQDFK	83	3	2	341572602;6680159	N-Term(TMT6plex); K7(TMT6plex)	1308.76				High	43.88	0.00582378	0
	STELLIR	79	3	2	341572602;6680159	N-Term(TMT6plex)	1060.66				High	42.72	0.00287863	0
	KSAPATGGVK	8	1	1	341572602	N-Term(TMT6plex); K1(GlyGly); K10(TMT6plex)	1487.88	1.40212	1.65975	0.987413	High	39.53	0.021088	1
	EIAQDFKTDLR	1	3	2	341572602;6680159	N-Term(TMT6plex); K7(TMT6plex)	1794.02				High	36.6	0.0529438	1
	YQKSTELLIR	1	3	2	341572602;6680159	N-Term(TMT6plex); K3(TMT6plex)	1709.04				High	32.05	0.0679247	1
	RVTIMPK	1	3	2	341572602;6680159	N-Term(TMT6plex); K7(TMT6plex)	1302.83				High	30.43	0.0582839	1
70909311	growth factor receptor-bound protein 10 isoform 1 [Mus musculus]	30.7	1	16	16	71	0.636316	0.760341	0.681463	2478.24	30.7	30	71
	Sequence	# PSMs	# Proteins	# Protein Groups	Protein Group Accessions	Modifications	MH+ [Da]	127_C/128_N	127_N/126	131/130_C	A3	IonScore A3	Exp Value A3	# Missed Cleavages
	VIDNPAEAQSAALEEGHAWR	8	1	1	70909311	N-Term(TMT6plex)	2393.21	0.975612	0.94791	0.904678	High	133.07	1.59344e-11	0
	QQGLVDGLFLLR	6	1	1	70909311	N-Term(TMT6plex)	1587.94	0.781852	0.643366	0.809046	High	82.52	1.1072e-06	0
	HLQLLADLEESSIFYLIAGK	7	1	1	70909311	N-Term(TMT6plex); K20(TMT6plex)	2718.55	0.750832	0.850868	0.733486	High	69.99	1.85978e-05	0
	FSDLIQLVDFYQLNK	9	1	1	70909311	N-Term(TMT6plex); K15(TMT6plex)	2301.3	0.718801	0.618084	0.680421	High	67.97	3.98411e-05	0
	NFQILPCEDDGQTFFTLDDGNTK	1	1	1	70909311	N-Term(TMT6plex); C7(Methylthio); K23(TMT6plex)	3122.48	0.301697	0.658415	0.410234	High	66.3	5.07643e-05	0
	VFSEDGTSK	4	1	1	70909311	N-Term(TMT6plex); K9(TMT6plex)	1427.78	0.744228	0.485679	0.63163	High	55.76	0.000321075	0
	DLCQLLVYK	6	1	1	70909311	N-Term(TMT6plex); C3(Methylthio); K9(TMT6plex)	1598.91	0.292474	0.581631	0.401869	High	55.16	0.000549993	0
	RLQEEDQQLR	6	1	1	70909311	N-Term(TMT6plex)	1543.84	0.856362	0.698375	0.791169	High	53.59	0.000802853	1
	LQEEDQQLR	6	1	1	70909311	N-Term(TMT6plex)	1387.74	0.708596	0.621131	0.567912	High	53.56	0.000518533	0
	VVEILTDMTAR	4	1	1	70909311	N-Term(TMT6plex)	1476.83	0.820497	0.652286	0.619483	High	49.62	0.00275098	0
	SGLYYSTK	2	1	1	70909311	N-Term(TMT6plex); K8(TMT6plex)	1376.78	0.64313	0.656982	0.704047	High	45.84	0.00651278	0
	LLCAEDEQIR	2	1	1	70909311	N-Term(TMT6plex); C3(Methylthio)	1464.74	0.255301	0.60906	0.328118	High	42.9	0.00682362	0
	SQPVHILR	2	1	1	70909311	N-Term(TMT6plex)	1178.72	0.866429	0.610863	0.630264	High	40.34	0.0032087	0
	HFPPGFQLSK	2	1	1	70909311	N-Term(TMT6plex); K10(TMT6plex)	1615.94	0.805179	0.736638	0.798775	High	39.29	0.0295697	0
	YGMLLYQNYR	1	1	1	70909311	N-Term(TMT6plex)	1549.8	0.763811	0.713744	0.711363	High	37.32	0.0363385	0
	MPTSQMEK	2	1	1	70909311	N-Term(TMT6plex); M1(Oxidation); K8(TMT6plex)	1425.75	0.774844	0.636174	0.637003	High	36.07	0.0353086	0
	MPTSQMEK	3	1	1	70909311	N-Term(TMT6plex); K8(TMT6plex)	1409.75	0.75488	0.495058	0.696084	High	33.89	0.0732729	0
9256519	60S acidic ribosomal protein P1 [Mus musculus]	65.79	1	2	3	30	0.926663	0.589881	0.683599	1651.74	65.79	6	30
	Sequence	# PSMs	# Proteins	# Protein Groups	Protein Group Accessions	Modifications	MH+ [Da]	127_C/128_N	127_N/126	131/130_C	A3	IonScore A3	Exp Value A3	# Missed Cleavages
	ALANVNIGSLICNVGAGGPAPAAGAAPAGGAAPSTAAAPAEEK	10	1	1	9256519	N-Term(TMT6plex); C12(Methylthio); K43(TMT6plex)	4230.21	0.242118	0.908228	0.358763	High	161.1	2.60625e-14	0
	AAGVSVEPFWPGLFAK	18	1	1	9256519	N-Term(TMT6plex); K16(TMT6plex)	2134.21	0.637985	0.945473	0.757566	High	71.85	1.62074e-05	0
	EESEESEDDMGFGLFD	2	1	1	9256519	N-Term(TMT6plex)	2064.85				High	71.56	1.39302e-06	0
71725358	proteasome activator complex subunit 2 isoform 2 [Mus musculus]	50.65	2	9	9	28	0.705882	0.678266	0.684342	1160.2	50.65	17	28
	Sequence	# PSMs	# Proteins	# Protein Groups	Protein Group Accessions	Modifications	MH+ [Da]	127_C/128_N	127_N/126	131/130_C	A3	IonScore A3	Exp Value A3	# Missed Cleavages
	IISLSQLLQEDSLNVADLSSLR	5	2	1	71725358	N-Term(TMT6plex)	2643.49	1.00583	0.868173	1.04929	High	141.53	1.62164e-12	0
	IEDGNDFGVAIQEK	4	2	1	71725358	N-Term(TMT6plex); K14(TMT6plex)	1993.07	0.616093	0.568921	0.664749	High	103.18	1.45117e-08	0
	QNLFQEADDFLCTFLPR	2	2	1	71725358	N-Term(TMT6plex); C12(Methylthio)	2332.13	0.403317	0.716178	0.492785	High	87.58	3.28826e-07	0
	AFYAELYHIISSNLEK	5	2	1	71725358	N-Term(TMT6plex); K16(TMT6plex)	2356.3	0.709787	0.695735	0.692899	High	54.75	0.00101913	0
	DEAAYGALR	2	2	1	71725358	N-Term(TMT6plex)	1194.63	0.695309	0.747856	0.71712	High	54.61	0.000467018	0
	LLALLALVKPEVWTLK	4	2	1	71725358	N-Term(TMT6plex); K9(TMT6plex); K16(TMT6plex)	2494.64	0.620115	0.628866	0.667719	High	51.68	0.000135505	0
	VEAFQTTISK	2	2	1	71725358	N-Term(TMT6plex); K10(TMT6plex)	1581.93	0.638771	0.724223	0.63966	High	45.83	0.00355123	0
	ALVHERDEAAYGALR	1	2	1	71725358	N-Term(TMT6plex)	1900.03	0.763578	0.726427	1.18221	High	33.98	0.106205	1
	AMVLDLR	3	2	1	71725358	N-Term(TMT6plex)	1046.62	0.656286	0.687028	0.657271	High	33.56	0.0366762	0
31542154	cyclic AMP-dependent transcription factor ATF-3 [Mus musculus]	8.84	1	2	2	4	0.90861	0.910116	0.684462	86.6205	8.84	4	4
	Sequence	# PSMs	# Proteins	# Protein Groups	Protein Group Accessions	Modifications	MH+ [Da]	127_C/128_N	127_N/126	131/130_C	A3	IonScore A3	Exp Value A3	# Missed Cleavages
	LESVNAELK	2	1	1	31542154	N-Term(TMT6plex); K9(TMT6plex)	1460.87	0.951149	0.75958	0.770478	High	46.57	0.00445542	0
	AQIEELK	2	1	1	31542154	N-Term(TMT6plex); K7(TMT6plex)	1288.79	0.870854	1.08688	0.608049	High	33.18	0.0867194	0
31980617	vesicle transport through interaction with t-SNAREs homolog 1B [Mus musculus]	35.78	1	6	6	18	0.760479	0.710808	0.684607	837.26	35.78	12	18
	Sequence	# PSMs	# Proteins	# Protein Groups	Protein Group Accessions	Modifications	MH+ [Da]	127_C/128_N	127_N/126	131/130_C	A3	IonScore A3	Exp Value A3	# Missed Cleavages
	IATETDQIGTEIIEELGEQR	2	1	1	31980617	N-Term(TMT6plex)	2474.29	0.772781	0.955781	0.607269	High	102.97	1.79256e-08	0
	QQEANETLAEMEEELR	4	1	1	31980617	N-Term(TMT6plex)	2149.03	0.694039	0.891776	0.583481	High	95.24	4.20563e-08	0
	YGTYTLENEHLNR	2	1	1	31980617	N-Term(TMT6plex)	1838.92	0.767516	0.728782	0.77264	High	76.6	4.22785e-06	0
	LVNTNENLSK	4	1	1	31980617	N-Term(TMT6plex); K10(TMT6plex)	1589.93	0.468498	0.607843	0.572227	High	60.23	0.000241752	0
	GLLEDLQGVPER	2	1	1	31980617	N-Term(TMT6plex)	1554.87	0.568138	0.624903	0.719805	High	58.46	0.000240286	0
	ALLLQGTESLNR	4	1	1	31980617	N-Term(TMT6plex)	1543.9	0.728025	0.927944	0.723594	High	48.85	0.00300119	0
569002933	PREDICTED: HMG box domain containing 3 isoform X1 [Mus musculus]	2.95	3	2	2	6	0.935491	1.02333	0.684905	268.59	2.95	4	6
	Sequence	# PSMs	# Proteins	# Protein Groups	Protein Group Accessions	Modifications	MH+ [Da]	127_C/128_N	127_N/126	131/130_C	A3	IonScore A3	Exp Value A3	# Missed Cleavages
	TEAQEEGEEEEVASVVE	4	3	1	569002933	N-Term(TMT6plex)	2092.96	0.635241	1.21008	0.624613	High	85.44	1.64169e-07	0
	SVQEQTEK	2	3	1	569002933	N-Term(TMT6plex); K8(TMT6plex)	1406.79	1.02333	0.935491	0.769901	High	33.08	0.108741	0
6677833	protein S100-A10 [Mus musculus]	35.05	1	3	3	4	1.03502	0.56721	0.685245	135.81	35.05	3	4
	Sequence	# PSMs	# Proteins	# Protein Groups	Protein Group Accessions	Modifications	MH+ [Da]	127_C/128_N	127_N/126	131/130_C	A3	IonScore A3	Exp Value A3	# Missed Cleavages
	EFPGFLENQKDPLAVDK	2	1	1	6677833	N-Term(TMT6plex); K10(TMT6plex); K17(TMT6plex)	2634.48	0.56721	1.03502	0.685245	High	55.39	0.000719924	1
	EFPGFLENQK	1	1	1	6677833	N-Term(TMT6plex); K10(TMT6plex)	1666.92	0.51489	1.06661	0.517303	High	55.28	0.000736019	0
	PSQMEHAMETMMLTFHR	1	1	1	6677833	N-Term(TMT6plex)	2306.08	0.996692	0.960476	0.8057	High	30.76	0.0819313	0
568913036	PREDICTED: interleukin-1 receptor antagonist protein isoform X1 [Mus musculus]	27.27	4	3	3	3	0.629752	0.621095	0.685302	96.15	27.27	3	3
	Sequence	# PSMs	# Proteins	# Protein Groups	Protein Group Accessions	Modifications	MH+ [Da]	127_C/128_N	127_N/126	131/130_C	A3	IonScore A3	Exp Value A3	# Missed Cleavages
	FYFQEDQ	1	4	1	568913036	N-Term(TMT6plex)	1205.57	0.67643	0.67457	0.691766	High	49.15	0.000242637	0
	IDMVPIDLHSVFLGIHGGK	1	4	1	568913036	N-Term(TMT6plex); K19(TMT6plex)	2506.43	0.613665	0.629752	0.685302	High	39.21	0.0257113	0
	LQLEEVNITDLSK	1	4	1	568913036	N-Term(TMT6plex); K13(TMT6plex)	1960.14	0.621095	0.574517	0.614294	High	33.79	0.0881204	0
66773165	lysophosphatidic acid phosphatase type 6 precursor [Mus musculus]	8.13	1	3	3	5	0.728178	0.772006	0.685372	180.75	8.13	5	5
	Sequence	# PSMs	# Proteins	# Protein Groups	Protein Group Accessions	Modifications	MH+ [Da]	127_C/128_N	127_N/126	131/130_C	A3	IonScore A3	Exp Value A3	# Missed Cleavages
	AAISQPGISEDLEK	2	1	1	66773165	N-Term(TMT6plex); K14(TMT6plex)	1916.08	0.772006	0.728178	0.685372	High	75.22	8.30879e-06	0
	GGVLAGQLTK	2	1	1	66773165	N-Term(TMT6plex); K10(TMT6plex)	1401.88	0.737587	0.81476	0.864374	High	39.77	0.0139864	0
	TVDPTTAPSK	1	1	1	66773165	N-Term(TMT6plex); K10(TMT6plex)	1474.85	0.811848	0.707236	0.542531	High	35.94	0.062703	0
124301217	VPS10 domain-containing receptor SorCS2 precursor [Mus musculus]	5.18	2	5	6	10	0.76937	0.766922	0.687161	311.23	5.18	10	10
	Sequence	# PSMs	# Proteins	# Protein Groups	Protein Group Accessions	Modifications	MH+ [Da]	127_C/128_N	127_N/126	131/130_C	A3	IonScore A3	Exp Value A3	# Missed Cleavages
	AVPVAGAASASR	2	2	1	124301217	N-Term(TMT6plex)	1285.74	0.806239	0.941894	0.627833	High	62.96	5.85998e-05	0
	SSDFGTTYTK	2	2	1	124301217	N-Term(TMT6plex); K10(TMT6plex)	1564.83	0.743353	0.743269	0.687161	High	59.82	0.000249583	0
	QEQGDVLTTK	2	2	1	124301217	N-Term(TMT6plex); K10(TMT6plex)	1576.9	0.766922	0.933958	0.65433	High	51.92	0.00163532	0
	FTDAGDVR	2	2	1	124301217	N-Term(TMT6plex)	1109.58	0.789416	0.76937	0.739147	High	39.94	0.00830393	0
	ELDTFNPNTPEWR	1	2	1	124301217	N-Term(TMT6plex)	1847.92	0.735248	0.752322	0.716683	High	34.81	0.0479862	0
	GLQVSIR	1	2	1	124301217	N-Term(TMT6plex); Q3(Deamidated)	1002.61				High	24.02	0.155341	0
568927377	PREDICTED: protein AF-9 isoform X4 [Mus musculus]	7.3	3	3	3	5	0.674429	0.599697	0.690943	131.618	7.3	5	5
	Sequence	# PSMs	# Proteins	# Protein Groups	Protein Group Accessions	Modifications	MH+ [Da]	127_C/128_N	127_N/126	131/130_C	A3	IonScore A3	Exp Value A3	# Missed Cleavages
	AYLDELVELHR	2	3	1	568927377	N-Term(TMT6plex)	1586.87	0.963249	0.837593	0.861373	High	49.83	0.00217291	0
	SSSEALFK	2	3	1	568927377	N-Term(TMT6plex); K8(TMT6plex)	1326.77	0.571546	0.674429	0.690943	High	33.24	0.0502697	0
	IESETSEK	1	3	1	568927377	N-Term(TMT6plex); K8(TMT6plex)	1380.76	0.599697	0.540878	0.615753	High	31.95	0.111824	0
6753490	COP9 signalosome complex subunit 4 [Mus musculus]	58.62	1	17	17	83	0.855624	0.558185	0.691621	3483.46	58.62	34	83
	Sequence	# PSMs	# Proteins	# Protein Groups	Protein Group Accessions	Modifications	MH+ [Da]	127_C/128_N	127_N/126	131/130_C	A3	IonScore A3	Exp Value A3	# Missed Cleavages
	ISQTAPEWTAQAMEAQMAQ	4	1	1	6753490	N-Term(TMT6plex)	2321.12	0.714736	0.88043	0.62278	High	114.93	5.31861e-10	0
	AIQLSGTEQLEALK	8	1	1	6753490	N-Term(TMT6plex); K14(TMT6plex)	1959.16	0.597702	0.860536	0.715855	High	104.14	6.32185e-09	0
	NAAQVLVGIPLETGQK	5	1	1	6753490	N-Term(TMT6plex); K16(TMT6plex)	2096.25	0.592023	0.879027	0.685211	High	101.98	7.69518e-09	0
	LYNNITFEELGALLEIPAAK	12	1	1	6753490	N-Term(TMT6plex); K20(TMT6plex)	2677.53	0.511903	0.832624	0.697995	High	100.6	1.51809e-08	0
	ASLLQNESTNEQLQIHYK	2	1	1	6753490	N-Term(TMT6plex); K18(TMT6plex)	2574.39	0.717628	1.01579	0.782235	High	88.76	4.73509e-07	0
	VISFEEQVASIR	6	1	1	6753490	N-Term(TMT6plex)	1606.9	0.529635	0.772769	0.597473	High	74.61	8.77648e-06	0
	MNGFIDQIDGIVHFETR	6	1	1	6753490	N-Term(TMT6plex); N2(Deamidated)	2222.12	0.83098	0.821264	0.840927	High	72.28	1.57651e-05	0
	LYNNITFEELGALLEIPAAK	4	1	1	6753490	N-Term(TMT6plex); N3(Deamidated); K20(TMT6plex)	2678.51	0.631223	1.12582	0.690231	High	71.44	1.52029e-05	0
	ATTADGSSILDR	4	1	1	6753490	N-Term(TMT6plex)	1435.76	0.480033	0.925656	0.638714	High	70.67	1.79378e-05	0
	LYLEDDDPVQAEAYINR	4	1	1	6753490	N-Term(TMT6plex)	2253.13	0.691931	0.888528	0.823322	High	67.58	4.31131e-05	0
	QLLTDFCTHLPNLPDSTAK	4	1	1	6753490	N-Term(TMT6plex); C7(Methylthio); K19(TMT6plex)	2618.38	0.290447	0.911344	0.498812	High	66.65	8.84768e-05	0
	QIQSLCFQVNNLLEK	3	1	1	6753490	N-Term(TMT6plex); C6(Methylthio); K15(TMT6plex)	2281.25	0.303758	0.75571	0.456027	High	64.13	0.000121667	0
	IASQMITEGR	2	1	1	6753490	N-Term(TMT6plex)	1334.73	0.552876	0.787538	0.796975	High	60.73	0.000210728	0
	AVIEHNLLSASK	2	1	1	6753490	N-Term(TMT6plex); K12(TMT6plex)	1740.04	0.885003	0.749918	0.659005	High	60.24	0.000119936	0
	MNGFIDQIDGIVHFETR	2	1	1	6753490	N-Term(TMT6plex)	2221.13	0.613871	1.00935	0.869778	High	59.71	0.000314944	0
	GNQLQEFAAMLMPHQK	4	1	1	6753490	N-Term(TMT6plex); K16(TMT6plex)	2301.23	0.83361	1.00604	0.887565	High	58.94	0.0004502	0
	ISQTAPEWTAQAMEAQMAQ	2	1	1	6753490	N-Term(TMT6plex); M17(Oxidation)	2337.11	0.977866	0.884196	0.847458	High	43.19	0.00703289	0
	IASQMITEGR	2	1	1	6753490	N-Term(TMT6plex); M5(Oxidation)	1350.73	0.664648	0.962377	0.737947	High	40.92	0.0167281	0
	MLATLFK	2	1	1	6753490	N-Term(TMT6plex); K7(TMT6plex)	1281.8	0.503582	0.864452	0.651916	High	37.43	0.00574681	0
	QYNVDYK	3	1	1	6753490	N-Term(TMT6plex); K7(TMT6plex)	1387.76	0.485788	0.728649	0.677333	High	36.44	0.0507769	0
	FIEAAQR	2	1	1	6753490	N-Term(TMT6plex)	1063.61	0.531124	0.822279	0.696248	High	34.58	0.024941	0
47059073	thrombospondin-1 precursor [Mus musculus]	24.17	1	27	27	150	0.787139	0.792438	0.692257	5062.28	24.17	49	150
	Sequence	# PSMs	# Proteins	# Protein Groups	Protein Group Accessions	Modifications	MH+ [Da]	127_C/128_N	127_N/126	131/130_C	A3	IonScore A3	Exp Value A3	# Missed Cleavages
	IPESGGDNGVFDIFELIGGAR	10	1	1	47059073	N-Term(TMT6plex); N8(Deamidated)	2393.22	0.928169	0.974493	0.809447	High	103.29	1.62866e-08	0
	IPESGGDNGVFDIFELIGGAR	6	1	1	47059073	N-Term(TMT6plex)	2392.24	0.948382	0.953103	0.901995	High	102.69	1.92997e-08	0
	MESAELDVPIQSIFTR	4	1	1	47059073	N-Term(TMT6plex); M1(Oxidation)	2081.08	0.800648	0.620674	0.698999	High	83.06	1.47107e-06	0
	FQDLLDAVWADK	6	1	1	47059073	N-Term(TMT6plex); K12(TMT6plex)	1879.04	0.647419	0.596492	0.558235	High	81.87	1.89805e-06	0
	GTSQNDPNWVVR	6	1	1	47059073	N-Term(TMT6plex)	1601.82	0.813621	0.728379	0.641332	High	75.74	3.65893e-06	0
	QQVVSVEEALLATGQWK	4	1	1	47059073	N-Term(TMT6plex); K17(TMT6plex)	2344.33	0.861144	0.7507	0.691409	High	73.78	9.7202e-06	0
	QVTQSYWDTNPTR	5	1	1	47059073	N-Term(TMT6plex)	1824.91	0.804939	0.97406	0.805222	High	71.45	1.35315e-05	0
	MESAELDVPIQSIFTR	6	1	1	47059073	N-Term(TMT6plex)	2065.09	0.787405	0.623048	0.701201	High	70.53	2.87132e-05	0
	GDVNDNFQGVLQNVR	8	1	1	47059073	N-Term(TMT6plex)	1903.98	0.793067	0.740625	0.694437	High	69.83	2.618e-05	0
	FVFGTTPEDILR	8	1	1	47059073	N-Term(TMT6plex)	1623.9	0.890215	0.812745	0.820849	High	69.76	2.37784e-05	0
	NALWHTGNTPGQVR	5	1	1	47059073	N-Term(TMT6plex)	1779.95	0.831724	0.901149	0.663238	High	68.83	3.54723e-05	0
	AQGYSGLSVK	3	1	1	47059073	N-Term(TMT6plex); K10(TMT6plex)	1467.86	0.747334	0.728649	0.638273	High	65.61	3.7866e-05	0
	IMADSGPIYDK	10	1	1	47059073	N-Term(TMT6plex); K11(TMT6plex)	1667.91	0.836992	0.925175	0.761879	High	63.47	9.85917e-05	0
	GQDLSSPAFR	4	1	1	47059073	N-Term(TMT6plex)	1306.7	0.745603	0.625563	0.594955	High	62.81	8.84099e-05	0
	DNTGQIFSVVSNGK	11	1	1	47059073	N-Term(TMT6plex); N12(Deamidated); K14(TMT6plex)	1925.04	0.78969	0.788028	0.693031	High	61	0.000211212	0
	IENANLIPAVPDDKFQDLLDAVWADK	4	1	1	47059073	N-Term(TMT6plex); K14(TMT6plex); K26(TMT6plex)	3597.99	0.771096	0.773442	0.741445	High	55.49	0.000510032	1
	CTSYPDGSWK	3	1	1	47059073	N-Term(TMT6plex); C1(Methylthio); K10(TMT6plex)	1647.79	0.235613	0.708148	0.353168	High	50.66	0.000545474	0
	LVPNPDQK	8	1	1	47059073	N-Term(TMT6plex); K8(TMT6plex)	1368.83	0.677273	0.724016	0.676159	High	43.37	0.00425047	0
	KDNTGQIFSVVSNGK	1	1	1	47059073	N-Term(TMT6plex); K1(TMT6plex); N13(Deamidated); K15(TMT6plex)	2282.3	0.682401	0.781042	0.742609	High	43.24	0.0101298	1
	GTLLAVER	4	1	1	47059073	N-Term(TMT6plex)	1087.67	0.718129	0.976692	0.673555	High	42.5	0.00761691	0
	TNYIGHK	4	1	1	47059073	N-Term(TMT6plex); K7(TMT6plex)	1290.76	0.759513	0.62388	0.584983	High	36.42	0.0384694	0
	GVEHAMANK	5	1	1	47059073	N-Term(TMT6plex); K9(TMT6plex)	1414.79	0.80654	0.695828	0.647016	High	36.18	0.0340279	0
	DLASVAR	9	1	1	47059073	N-Term(TMT6plex)	960.568	0.861712	0.846603	0.658292	High	35.84	0.00569445	0
	DNTGQIFSVVSNGK	1	1	1	47059073	N-Term(TMT6plex); K14(TMT6plex)	1924.06	0.817407	0.578352	0.709509	High	35.67	0.072064	0
	VVMYEGK	4	1	1	47059073	N-Term(TMT6plex); K7(TMT6plex)	1283.74	0.866171	0.849489	0.830546	High	35.39	0.0197578	0
	ELVSELK	3	1	1	47059073	N-Term(TMT6plex); K7(TMT6plex)	1275.79	0.685745	0.559633	0.612205	High	34.39	0.0348813	0
	IENANLIPAVPDDK	2	1	1	47059073	N-Term(TMT6plex); K14(TMT6plex)	1967.12	0.599805	0.775805	0.612097	High	34.31	0.0784175	0
	TIVTTLQDSIR	1	1	1	47059073	N-Term(TMT6plex)	1475.86	1.11118	1.20932	0.770414	High	34.15	0.0842448	0
	FTGSQPFGR	1	1	1	47059073	N-Term(TMT6plex)	1225.65	0.723013	0.648738	0.630147	High	33.64	0.0344497	0
	TNYIGHK	1	1	1	47059073	N-Term(TMT6plex); N2(Deamidated); K7(TMT6plex)	1291.74	1.03647	1.18277	0.851598	High	32.19	0.101584	0
	KDNTGQIFSVVSNGK	1	1	1	47059073	N-Term(TMT6plex); K1(TMT6plex); K15(TMT6plex)	2281.32	0.901931	0.827523	0.813386	High	30.11	0.166479	1
	SCDSLNNR	2	1	1	47059073	N-Term(TMT6plex); C2(Methylthio)	1183.54	0.249818	0.700163	0.398061	High	22.89	0.102555	0
13385532	prefoldin subunit 1 [Mus musculus]	27.05	1	3	4	16	1.10723	0.638785	0.693007	298.086	27.05	8	16
	Sequence	# PSMs	# Proteins	# Protein Groups	Protein Group Accessions	Modifications	MH+ [Da]	127_C/128_N	127_N/126	131/130_C	A3	IonScore A3	Exp Value A3	# Missed Cleavages
	LADIQIEQLNR	2	1	1	13385532	N-Term(TMT6plex)	1541.89	0.558953	1.03913	0.622847	High	44.46	0.00586562	0
	EAEDNIR	10	3	2	13385532;219276601	N-Term(TMT6plex)	1075.56				High	43.45	0.00225476	0
	AFTELQAK	2	1	1	13385532	N-Term(TMT6plex); K8(TMT6plex)	1365.81	0.638785	1.16682	0.693007	High	36.96	0.0220704	0
	MFILQSK	2	1	1	13385532	N-Term(TMT6plex); K7(TMT6plex)	1324.81	0.75805	1.10723	0.717825	High	32.44	0.0292494	0
84871978	C-Myc-binding protein [Mus musculus]	25.24	1	2	2	2	0.548393	0.432539	0.69349	77.84	25.24	2	2
	Sequence	# PSMs	# Proteins	# Protein Groups	Protein Group Accessions	Modifications	MH+ [Da]	127_C/128_N	127_N/126	131/130_C	A3	IonScore A3	Exp Value A3	# Missed Cleavages
	YEATVEENK	1	1	1	84871978	N-Term(TMT6plex); K9(TMT6plex)	1540.83	0.290526	0.287281	0.371306	High	52.96	0.000824241	0
	HHLGAATPENPEIELLR	1	1	1	84871978	N-Term(TMT6plex)	2126.16	0.643971	1.04683	1.29523	High	37.88	0.0484227	0
568921629	PREDICTED: alcohol dehydrogenase class 4 mu/sigma chain isoform X2 [Mus musculus]	14.29	2	3	4	12	0.594194	0.696946	0.693527	266.538	14.29	8	12
	Sequence	# PSMs	# Proteins	# Protein Groups	Protein Group Accessions	Modifications	MH+ [Da]	127_C/128_N	127_N/126	131/130_C	A3	IonScore A3	Exp Value A3	# Missed Cleavages
	FDLDQLITHTLPFNNINEGFELLYSGK	2	2	1	568921629	N-Term(TMT6plex); K27(TMT6plex)	3596.91	0.842447	0.605185	0.776745	High	58.2	0.000525963	0
	VDGAAPPEK	4	2	1	568921629	N-Term(TMT6plex); K9(TMT6plex)	1341.78	0.561887	0.520473	0.664034	High	55.11	0.000282112	0
	GVLADGTTR	2	2	1	568921629	N-Term(TMT6plex)	1118.64	0.820154	0.680303	0.713346	High	39.32	0.0168934	0
	IIGIDINK	4	3	2	31982511;568921629	N-Term(TMT6plex); K8(TMT6plex)	1343.87				High	30.87	0.0557784	0
55741463	prefoldin subunit 5 [Mus musculus]	33.77	1	3	3	11	1.03045	0.590168	0.694644	458.34	33.77	5	11
	Sequence	# PSMs	# Proteins	# Protein Groups	Protein Group Accessions	Modifications	MH+ [Da]	127_C/128_N	127_N/126	131/130_C	A3	IonScore A3	Exp Value A3	# Missed Cleavages
	NQLDQEVEFLSTSIAQLK	8	1	1	55741463	N-Term(TMT6plex); K18(TMT6plex)	2521.4	0.590168	1.05558	0.715243	High	85.88	7.64349e-07	0
	IQQLTALGAAQATVK	2	1	1	55741463	N-Term(TMT6plex); K15(TMT6plex)	1971.2	0.634314	0.964827	0.709333	High	41.59	0.00588025	0
	LHDVEHVLIDVGTGYYVEK	1	1	1	55741463	N-Term(TMT6plex); K19(TMT6plex)	2644.45	0.556723	1.05475	0.680258	High	40.84	0.0249549	0
166851844	shootin-1 isoform 1 [Mus musculus]	22.03	1	11	11	35	0.619426	0.701681	0.694855	1262.45	22.03	20	35
	Sequence	# PSMs	# Proteins	# Protein Groups	Protein Group Accessions	Modifications	MH+ [Da]	127_C/128_N	127_N/126	131/130_C	A3	IonScore A3	Exp Value A3	# Missed Cleavages
	LTAEADSSSPTGILATSESK	4	1	1	166851844	N-Term(TMT6plex); K20(TMT6plex)	2423.3	0.613953	0.586163	0.683289	High	170.78	3.00483e-15	0
	SLGPENSETELER	3	1	1	166851844	N-Term(TMT6plex)	1689.85	0.770191	0.624304	0.660925	High	83.55	6.53083e-07	0
	DQAAEKDPTQFEEEGGETQPEYK	1	1	1	166851844	N-Term(TMT6plex); K6(TMT6plex); K23(TMT6plex)	3313.64	0.716048	0.564211	0.699556	High	65.33	0.000111814	1
	DQIVSVQEEK	2	1	1	166851844	N-Term(TMT6plex); K10(TMT6plex)	1632.92	0.637961	0.610238	0.632309	High	64.05	0.000116845	0
	AVLNSEVLEQR	2	1	1	166851844	N-Term(TMT6plex)	1486.85	0.772077	0.67864	0.828744	High	61.2	0.000179517	0
	QQLELLEDDK	2	1	1	166851844	N-Term(TMT6plex); K10(TMT6plex)	1688.95	0.777625	0.669124	0.71586	High	60.22	0.000262177	0
	GSESAVDELK	4	1	1	166851844	N-Term(TMT6plex); K10(TMT6plex)	1492.83	0.716846	0.647327	0.765361	High	59.38	0.000254682	0
	AESFAQEMFIEQNK	2	1	1	166851844	N-Term(TMT6plex); K14(TMT6plex)	2130.1	0.748226	0.850252	0.719047	High	49.93	0.00278503	0
	EQAIGEYEDLR	2	1	1	166851844	N-Term(TMT6plex)	1551.79	0.799015	0.707252	0.754979	High	43.81	0.00676063	0
	YQSSEEK	12	1	1	166851844	N-Term(TMT6plex); K7(TMT6plex)	1328.71	0.681402	0.560268	0.674175	High	32.71	0.056473	0
	LGEVMEEVNK	1	1	1	166851844	N-Term(TMT6plex); K10(TMT6plex)	1605.89	0.481579	0.889	0.674392				0
568985557	PREDICTED: THO complex subunit 7 homolog isoform X2 [Mus musculus]	14	3	2	3	4	0.655373	0.584944	0.694859	92.1093	14	3	4
	Sequence	# PSMs	# Proteins	# Protein Groups	Protein Group Accessions	Modifications	MH+ [Da]	127_C/128_N	127_N/126	131/130_C	A3	IonScore A3	Exp Value A3	# Missed Cleavages
	ELEALGK	2	3	1	568985557	N-Term(TMT6plex); K7(TMT6plex)	1217.75	0.558853	0.643125	0.700832	High	40	0.01197	0
	LLIDGDGAGDDRR	1	3	1	568985557	N-Term(TMT6plex)	1601.85				High	33.63	0.0845996	1
	QEYDALAK	1	3	1	568985557	N-Term(TMT6plex); K8(TMT6plex)	1395.79	0.584944	0.858263	0.684729	High	30.09	0.164358	0
31981830	cytochrome c oxidase subunit 7A2, mitochondrial precursor [Mus musculus]	56.63	1	3	3	9	0.844856	0.696245	0.694876	267.51	56.63	5	9
	Sequence	# PSMs	# Proteins	# Protein Groups	Protein Group Accessions	Modifications	MH+ [Da]	127_C/128_N	127_N/126	131/130_C	A3	IonScore A3	Exp Value A3	# Missed Cleavages
	LFQEDNGMPVHLK	4	1	1	31981830	N-Term(TMT6plex); N6(Deamidated); K13(TMT6plex)	1987.08	0.722433	0.856165	0.689415	High	73.75	1.28617e-05	0
	ATMALTLGGTAYAIYLLAMAAFPK	1	1	1	31981830	N-Term(TMT6plex); K24(TMT6plex)	2917.63	0.782552	1.02004	0.738605	High	54.55	0.000784457	0
	LFQEDNGMPVHLK	2	1	1	31981830	N-Term(TMT6plex); K13(TMT6plex)	1986.09	0.671006	0.833695	0.700379	High	46.59	0.00651153	0
	GGASDALLYR	2	1	1	31981830	N-Term(TMT6plex)	1251.69	0.527366	0.741597	0.543611	High	44.14	0.00724892	0
112181182	cytochrome c oxidase subunit 5A, mitochondrial precursor [Mus musculus]	58.9	1	7	7	33	0.889385	0.599034	0.694979	1114.09	58.9	12	33
	Sequence	# PSMs	# Proteins	# Protein Groups	Protein Group Accessions	Modifications	MH+ [Da]	127_C/128_N	127_N/126	131/130_C	A3	IonScore A3	Exp Value A3	# Missed Cleavages
	GMNTLVGYDLVPEPK	12	1	1	112181182	N-Term(TMT6plex); K15(TMT6plex)	2091.16	0.627309	0.883818	0.694597	High	92.1	1.82666e-07	0
	GMNTLVGYDLVPEPK	6	1	1	112181182	N-Term(TMT6plex); M2(Oxidation); K15(TMT6plex)	2107.16	0.450279	0.969134	0.576575	High	67.6	5.29595e-05	0
	RLNDFASAVR	2	1	1	112181182	N-Term(TMT6plex)	1377.78	0.708829	0.862468	0.802667	High	61.49	0.000143086	1
	EIYPYVIQELRPTLNELGISTPEELGLDKV	2	1	1	112181182	N-Term(TMT6plex); K29(TMT6plex)	3887.16	0.50758	0.843944	0.736933	High	51.17	0.00109229	1
	LNDFASAVR	3	1	1	112181182	N-Term(TMT6plex)	1221.68	0.511048	0.895002	0.641653	High	49.94	0.00169019	0
	WVTYFNKPDIDAWELR	2	1	1	112181182	N-Term(TMT6plex); K7(TMT6plex)	2511.35	0.671159	0.945032	0.757346	High	45.64	0.00873409	0
	IIDAALR	4	1	1	112181182	N-Term(TMT6plex)	1000.64	0.53562	0.90631	0.57772	High	44.04	0.000786967	0
	ILEVVKDK	2	1	1	112181182	N-Term(TMT6plex); K6(TMT6plex); K8(TMT6plex)	1631.07	0.697965	0.845131	0.973228	High	34.42	0.0121976	1
575501674	SH2B adapter protein 1 isoform 1 [Mus musculus]	4.03	4	2	2	17	0.856928	0.862207	0.696433	632.68	4.03	4	17
	Sequence	# PSMs	# Proteins	# Protein Groups	Protein Group Accessions	Modifications	MH+ [Da]	127_C/128_N	127_N/126	131/130_C	A3	IonScore A3	Exp Value A3	# Missed Cleavages
	ALANDGTSPGER	15	4	1	575501674	N-Term(TMT6plex)	1416.73	0.825456	0.815074	0.678964	High	65.58	3.09621e-05	0
	FAELFLQHFEAEVAR	2	4	1	575501674	N-Term(TMT6plex)	2036.09	0.978847	1.0964	0.896337	High	43.49	0.0152424	0
194328695	phospholipid scramblase 1 [Mus musculus]	9.15	1	2	2	14	0.670482	0.670159	0.698698	664.1	9.15	4	14
	Sequence	# PSMs	# Proteins	# Protein Groups	Protein Group Accessions	Modifications	MH+ [Da]	127_C/128_N	127_N/126	131/130_C	A3	IonScore A3	Exp Value A3	# Missed Cleavages
	EAFTDADNFGIQFPLDLDVK	6	1	1	194328695	N-Term(TMT6plex); K20(TMT6plex)	2713.42	0.598745	0.612214	0.688947	High	106.73	8.22863e-09	0
	SLDEESVVGK	8	1	1	194328695	N-Term(TMT6plex); K10(TMT6plex)	1520.86	0.713788	0.688259	0.756845	High	67.68	4.50576e-05	0
6755448	vesicle-trafficking protein SEC22b precursor [Mus musculus]	43.26	1	7	7	31	1.02688	0.60386	0.699344	1238.86	43.26	13	31
	Sequence	# PSMs	# Proteins	# Protein Groups	Protein Group Accessions	Modifications	MH+ [Da]	127_C/128_N	127_N/126	131/130_C	A3	IonScore A3	Exp Value A3	# Missed Cleavages
	NLGSINTELQDVQR	6	1	1	6755448	N-Term(TMT6plex)	1815.98	0.557097	0.923684	0.687058	High	88.11	3.94658e-07	0
	VADGLPLAASMQEDEQSGR	4	1	1	6755448	N-Term(TMT6plex)	2203.09	0.904458	1.19486	0.933653	High	79.21	2.42419e-06	0
	VADGLPLAASMQEDEQSGR	4	1	1	6755448	N-Term(TMT6plex); M11(Oxidation)	2219.08	0.813093	0.87918	0.989396	High	74.45	6.60775e-06	0
	DLQQYQSQAK	6	1	1	6755448	N-Term(TMT6plex); K10(TMT6plex)	1666.92	0.543286	1.03552	0.664889	High	65.28	7.61072e-05	0
	ANNLSSLSK	4	1	1	6755448	N-Term(TMT6plex); K9(TMT6plex)	1391.83	0.525993	1.02447	0.661088	High	53.79	0.000710312	0
	IMVANIEEVLQR	4	1	1	6755448	N-Term(TMT6plex)	1643.94	0.590896	0.881764	0.827649	High	52.31	0.00149986	0
	LAFAYLEDLHSEFDEQHGK	1	1	1	6755448	N-Term(TMT6plex); K19(TMT6plex)	2707.38	0.746152	1.01166	0.813449	High	42.03	0.0238395	0
	GEALSALDSK	2	1	1	6755448	N-Term(TMT6plex); K10(TMT6plex)	1448.84	0.610753	1.10819	0.84365	High	33.79	0.104625	0
9055356	syntaxin-8 [Mus musculus]	25	1	4	4	7	0.857863	0.548282	0.700325	294.62	25	7	7
	Sequence	# PSMs	# Proteins	# Protein Groups	Protein Group Accessions	Modifications	MH+ [Da]	127_C/128_N	127_N/126	131/130_C	A3	IonScore A3	Exp Value A3	# Missed Cleavages
	IIQEQDAGLDALSSIISR	2	1	1	9055356	N-Term(TMT6plex)	2158.2	0.728967	0.812895	0.759038	High	111.76	1.98875e-09	0
	APDPWFSTYDSTCQIAQEIAEK	1	1	1	9055356	N-Term(TMT6plex); C13(Methylthio); K22(TMT6plex)	3004.46	0.469503	1.09442	0.619356	High	46.78	0.00582561	0
	SSLMSEEAK	2	1	1	9055356	N-Term(TMT6plex); K9(TMT6plex)	1439.78	0.640278	0.63748	0.778878	High	39.35	0.0206331	0
	NEGAEPDLIR	2	1	1	9055356	N-Term(TMT6plex)	1342.72	0.44968	0.905318	0.646154	High	36.44	0.0228348	0
40254183	diphthine synthase [Mus musculus]	33.45	1	6	6	24	0.869191	0.572703	0.701285	772.85	33.45	11	24
	Sequence	# PSMs	# Proteins	# Protein Groups	Protein Group Accessions	Modifications	MH+ [Da]	127_C/128_N	127_N/126	131/130_C	A3	IonScore A3	Exp Value A3	# Missed Cleavages
	DADVSDVAFLVVGDPFGATTHSDLILR	4	1	1	40254183	N-Term(TMT6plex)	3059.59	0.938155	0.930826	0.901567	High	98.25	6.16674e-08	0
	YMSVNQAAQQLLEIVQNHR	2	1	1	40254183	N-Term(TMT6plex)	2471.31	0.937052	0.96944	0.891769	High	88.62	4.79747e-07	0
	VYLEAYTSVLTVGK	2	1	1	40254183	N-Term(TMT6plex); K14(TMT6plex)	2001.17	0.768217	0.931373	0.740184	High	52.68	0.00100187	0
	LILADREEVEQEADNIFK	2	1	1	40254183	N-Term(TMT6plex); K18(TMT6plex)	2590.41	0.572899	0.66464	0.57732	High	46.57	0.0074514	1
	VGAEDQK	12	1	1	40254183	N-Term(TMT6plex); K7(TMT6plex)	1204.69	0.485573	0.868711	0.660765	High	37.22	0.0334769	0
	EALEEFYGR	2	1	1	40254183	N-Term(TMT6plex)	1342.68	0.716486	0.822895	0.742648	High	30.03	0.0755265	0
568996660	PREDICTED: transcription factor AP-4 isoform X6 [Mus musculus]	15.11	2	3	3	8	0.897873	0.878174	0.702938	260.164	15.11	6	8
	Sequence	# PSMs	# Proteins	# Protein Groups	Protein Group Accessions	Modifications	MH+ [Da]	127_C/128_N	127_N/126	131/130_C	A3	IonScore A3	Exp Value A3	# Missed Cleavages
	VIAQQVQLQQQQEQVR	2	2	1	568996660	N-Term(TMT6plex)	2152.21	0.813959	0.909389	0.935158	High	80.63	2.25324e-06	0
	AAILQQTAEYIFSLEQEK	2	2	1	568996660	N-Term(TMT6plex); K18(TMT6plex)	2540.41	0.972806	0.886503	0.896163	High	57.6	0.000472247	0
	QELEEEQR	4	2	1	568996660	N-Term(TMT6plex)	1289.65	0.849627	0.91252	0.515919	High	36.26	0.018395	0
13385918	polyadenylate-binding protein-interacting protein 2 [Mus musculus]	30.65	1	2	2	31	0.953885	0.515836	0.703094	1038.37	30.65	4	31
	Sequence	# PSMs	# Proteins	# Protein Groups	Protein Group Accessions	Modifications	MH+ [Da]	127_C/128_N	127_N/126	131/130_C	A3	IonScore A3	Exp Value A3	# Missed Cleavages
	DLPQTMDQIQDQFNDLVISDGSSLEDLVVK	6	1	1	13385918	N-Term(TMT6plex); K30(TMT6plex)	3820.97	0.488874	0.908146	0.675165	High	182.38	2.10947e-16	0
	DLPQTMDQIQDQFNDLVISDGSSLEDLVVK	10	1	1	13385918	N-Term(TMT6plex); M6(Oxidation); N14(Deamidated); K30(TMT6plex)	3837.96	0.613061	1.12511	0.756505	High	112.76	2.08846e-09	0
	DLPQTMDQIQDQFNDLVISDGSSLEDLVVK	7	1	1	13385918	N-Term(TMT6plex); N14(Deamidated); K30(TMT6plex)	3821.96	0.602739	1.17626	0.703094	High	73.88	1.54537e-05	0
	SNLNPNAK	4	1	1	13385918	N-Term(TMT6plex); K8(TMT6plex)	1315.78	0.498254	0.944609	0.609867	High	53.39	0.000914222	0
	SNLNPNAK	4	1	1	13385918	N-Term(TMT6plex); N6(Deamidated); K8(TMT6plex)	1316.76	0.950112	0.852644	0.911818	High	36.93	0.042338	0
568995261	PREDICTED: beta/gamma crystallin domain-containing protein 3 isoform X1 [Mus musculus]	1.42	1	4	4	11	0.83525	0.836145	0.70329	324.41	1.42	8	11
	Sequence	# PSMs	# Proteins	# Protein Groups	Protein Group Accessions	Modifications	MH+ [Da]	127_C/128_N	127_N/126	131/130_C	A3	IonScore A3	Exp Value A3	# Missed Cleavages
	VSEPQANTSK	2	1	1	568995261	N-Term(TMT6plex); K10(TMT6plex)	1518.85	0.907678	1.02605	0.813146	High	72.68	1.39733e-05	0
	DEDVQPVDR	5	1	1	568995261	N-Term(TMT6plex)	1301.66	0.723179	0.726032	0.598473	High	49.42	0.000779443	0
	GYESPTLSK	2	1	1	568995261	N-Term(TMT6plex); K9(TMT6plex)	1439.81	0.978384	0.892744	0.865485	High	47	0.00358648	0
	RADTLTEEILSSVR	2	1	1	568995261	N-Term(TMT6plex)	1819.01	1.02871	0.950374	0.790285	High	40.72	0.0258997	1
158937262	HAI-2 related small protein [Mus musculus]	22.81	1	2	2	5	0.6461	0.735516	0.704712	149.62	22.81	4	5
	Sequence	# PSMs	# Proteins	# Protein Groups	Protein Group Accessions	Modifications	MH+ [Da]	127_C/128_N	127_N/126	131/130_C	A3	IonScore A3	Exp Value A3	# Missed Cleavages
	APGGPEAGAAHKPR	2	1	1	158937262	N-Term(TMT6plex); K12(TMT6plex)	1774.01	0.613414	0.668148	0.704712	High	63.81	0.000106639	0
	KPEGAGHVGDPK	3	1	1	158937262	N-Term(TMT6plex); K1(TMT6plex); K12(TMT6plex)	1879.1	0.736504	0.637956	0.717303	High	43.58	0.00849215	0
16716395	15 kDa selenoprotein precursor [Mus musculus]	22.22	1	3	3	21	0.89856	0.645342	0.705367	724.943	22.22	5	21
	Sequence	# PSMs	# Proteins	# Protein Groups	Protein Group Accessions	Modifications	MH+ [Da]	127_C/128_N	127_N/126	131/130_C	A3	IonScore A3	Exp Value A3	# Missed Cleavages
	LLDDNGNIAEELSILK	12	1	1	16716395	N-Term(TMT6plex); N5(Deamidated); K16(TMT6plex)	2216.25	0.631799	0.932186	0.649828	High	107.19	5.19003e-09	0
	LLDDNGNIAEELSILK	5	1	1	16716395	N-Term(TMT6plex); K16(TMT6plex)	2215.27	0.655881	0.766164	0.760634	High	81.59	1.67809e-06	0
	WNTDSVEEFLSEK	1	1	1	16716395	N-Term(TMT6plex); K13(TMT6plex)	2042.05	0.639373	0.898228	0.709509	High	54.31	0.00090687	0
	GSDPVLK	3	1	1	16716395	N-Term(TMT6plex); K7(TMT6plex)	1173.73	0.634263	0.909397	0.667285	High	29.57	0.13122	0
19882207	farnesyl pyrophosphate synthase isoform 2 [Mus musculus]	65.44	2	16	16	126	0.560637	0.661162	0.705444	4838.9	65.44	29	126
	Sequence	# PSMs	# Proteins	# Protein Groups	Protein Group Accessions	Modifications	MH+ [Da]	127_C/128_N	127_N/126	131/130_C	A3	IonScore A3	Exp Value A3	# Missed Cleavages
	EQPYYLNLLELFLQSSYQTEIGQTLDLMTAPQGHVDLGR	2	2	1	19882207	N-Term(TMT6plex); M28(Oxidation)	4726.4	0.986519	0.769007	1.00948	High	153.07	1.68296e-13	0
	ILMEMGEFFQVQDDYLDLFGDPSVTGK	6	2	1	19882207	N-Term(TMT6plex); M3(Oxidation); K27(TMT6plex)	3568.77	0.720134	0.544306	0.815704	High	148.31	5.87257e-13	0
	EQPYYLNLLELFLQSSYQTEIGQTLDLMTAPQGHVDLGR	2	2	1	19882207	N-Term(TMT6plex)	4710.41	0.671117	0.708974	0.856301	High	144.7	1.11226e-12	0
	ILMEMGEFFQVQDDYLDLFGDPSVTGK	6	2	1	19882207	N-Term(TMT6plex); K27(TMT6plex)	3552.78	0.740813	0.552696	0.694737	High	131.84	2.57141e-11	0
	GLTVVQAFQELVEPK	10	2	1	19882207	N-Term(TMT6plex); K15(TMT6plex)	2116.24	0.675749	0.555089	0.705464	High	110.16	1.54261e-09	0
	ALYEALDLQSAFFK	21	2	1	19882207	N-Term(TMT6plex); K14(TMT6plex)	2074.17	0.71593	0.596468	0.77367	High	102.28	1.67589e-08	0
	LKEVLEYNALGGK	2	2	1	19882207	N-Term(TMT6plex); K2(TMT6plex); K13(TMT6plex)	2121.29	1.02949	0.766126	1.21457	High	87.11	1.20515e-07	1
	SLIEQCSAPLPPSIFMELANK	4	2	1	19882207	N-Term(TMT6plex); C6(Methylthio); K21(TMT6plex)	2792.49	0.172044	0.431045	0.271674	High	78.17	5.54755e-06	0
	EVLEYNALGGK	6	2	1	19882207	N-Term(TMT6plex); K11(TMT6plex)	1650.95	0.588192	0.3402	0.637522	High	72.36	1.23064e-05	0
	ELGHPEIGDAIAR	10	2	1	19882207	N-Term(TMT6plex)	1606.88	0.686569	0.670668	0.687498	High	68.4	3.95617e-05	0
	QILEENYGQKDPEK	5	2	1	19882207	N-Term(TMT6plex); K10(TMT6plex); K14(TMT6plex)	2378.32	0.668625	0.403358	0.765544	High	66.63	6.66367e-05	1
	QILEENYGQK	8	2	1	19882207	N-Term(TMT6plex); K10(TMT6plex)	1679.94	0.636515	0.550232	0.55582	High	60.99	0.000205529	0
	SLIEQCSAPLPPSIFMELANK	3	2	1	19882207	N-Term(TMT6plex); C6(Methylthio); M16(Oxidation); K21(TMT6plex)	2808.48	0.442955	0.981281	0.660045	High	59.93	0.000384447	0
	LDAYNQEK	4	2	1	19882207	N-Term(TMT6plex); K8(TMT6plex)	1438.8	0.593592	0.437181	0.718544	High	54.23	0.000696621	0
	QNFIQHFSQIVK	1	2	1	19882207	N-Term(TMT6plex); K12(TMT6plex)	1947.12	0.811751	0.774622	0.709459	High	50.4	0.00205658	0
	VGTDIQDNK	8	2	1	19882207	N-Term(TMT6plex); K9(TMT6plex)	1447.82	0.428223	0.620762	0.615969	High	48.31	0.00399695	0
	EVLEYNALGGK	2	2	1	19882207	N-Term(TMT6plex); N6(Deamidated); K11(TMT6plex)	1651.93	0.552167	0.697745	0.577158	High	47.53	0.00408573	0
	YEEDSYNR	23	2	1	19882207	N-Term(TMT6plex)	1304.6	0.659933	0.471421	0.722653	High	44.93	0.000641145	0
	TAFYSFYLPIAAAMYMAGIDGEKEHANALK	2	2	1	19882207	N-Term(TMT6plex); M16(Oxidation); K23(TMT6plex); K30(TMT6plex)	3997.1	0.671589	0.788414	0.896462	High	38.9	0.0463641	1
	QDAESLQR	1	2	1	19882207	N-Term(TMT6plex)	1175.62	0.667628	0.453216	0.684871	High	35.17	0.0365971	0
46049022	26S proteasome non-ATPase regulatory subunit 6 [Mus musculus]	54.24	1	19	19	80	1.49586	0.612889	0.705924	2870.93	54.24	35	80
	Sequence	# PSMs	# Proteins	# Protein Groups	Protein Group Accessions	Modifications	MH+ [Da]	127_C/128_N	127_N/126	131/130_C	A3	IonScore A3	Exp Value A3	# Missed Cleavages
	SLTLGYMAEAFGVGVDFIDQELSR	8	1	1	46049022	N-Term(TMT6plex)	2847.45	0.661508	1.46783	0.74877	High	135.84	9.83693e-12	0
	SLDWQMDVDLLSK	5	1	1	46049022	N-Term(TMT6plex); K13(TMT6plex)	2008.09	0.703614	1.62671	0.841234	High	95.8	8.43658e-08	0
	YSVFFQSLAIVEQEMK	6	1	1	46049022	N-Term(TMT6plex); K16(TMT6plex)	2377.3	0.594264	1.70914	0.693285	High	82.32	2.04797e-06	0
	GAEILEVLHSLPAVR	2	1	1	46049022	N-Term(TMT6plex)	1833.08	0.596725	1.56722	0.561654	High	81.72	1.17872e-06	0
	IGLFYMDNDLITR	4	1	1	46049022	N-Term(TMT6plex)	1799.96	0.672996	1.76546	0.827372	High	68.85	2.87479e-05	0
	YSVFFQSLAIVEQEMK	2	1	1	46049022	N-Term(TMT6plex); M15(Oxidation); K16(TMT6plex)	2393.28	0.698749	1.26337	0.705924	High	62.91	0.00018922	0
	AEYLCQIGDK	3	1	1	46049022	N-Term(TMT6plex); C5(Methylthio); K10(TMT6plex)	1643.86	0.237861	0.982059	0.384643	High	61.32	0.000115814	0
	NWQYQETIK	10	1	1	46049022	N-Term(TMT6plex); K9(TMT6plex)	1667.92	0.523455	1.61841	0.673075	High	61.21	0.000170514	0
	DWLFAPHYR	4	1	1	46049022	N-Term(TMT6plex)	1433.75	0.57288	1.29508	0.825986	High	59.11	0.000210444	0
	VNEIVETNRPDSK	3	1	1	46049022	N-Term(TMT6plex); K13(TMT6plex)	1959.09	0.533041	1.709	0.655051	High	56.28	0.000648698	0
	PLENLEEEGLPK	7	1	1	46049022	N-Term(TMT6plex); K12(TMT6plex)	1826.03	0.695109	1.12236	0.86111	High	56.25	0.000498463	0
	SLIEEGGDWDRR	3	1	1	46049022	N-Term(TMT6plex)	1661.85	0.656898	1.40452	0.683981	High	52.06	0.000936562	1
	FLLSLPEHR	4	1	1	46049022	N-Term(TMT6plex)	1340.79	0.548405	1.66575	0.684736	High	51.56	0.000676238	0
	EGALTAFR	4	1	1	46049022	N-Term(TMT6plex)	1093.62	0.356608	2.47874	0.606588	High	44.91	0.00263445	0
	EELMAAVR	4	1	1	46049022	N-Term(TMT6plex); M4(Oxidation)	1163.63	0.674682	1.17957	0.704732	High	42.61	0.00831462	0
	RLDEELEDAEK	2	1	1	46049022	N-Term(TMT6plex); K11(TMT6plex)	1804.97	0.705194	1.39302	0.827513	High	40.55	0.0279953	1
	NLGESEIR	2	1	1	46049022	N-Term(TMT6plex)	1146.63	0.525017	1.49586	0.850321	High	40.52	0.0139993	0
	ANEEELK	3	1	1	46049022	N-Term(TMT6plex); K7(TMT6plex)	1290.73	0.609966	1.50375	0.653365	High	33.88	0.0978133	0
	ENNMAPYYEALCK	1	1	1	46049022	N-Term(TMT6plex); C12(Methylthio); K13(TMT6plex)	2049.98	0.262168	1.24823	0.456953	High	33.49	0.0599488	0
	EELMAAVR	2	1	1	46049022	N-Term(TMT6plex)	1147.64	0.631664	1.37215	0.638219	High	32.93	0.0772655	0
	KANEEELK	1	1	1	46049022	N-Term(TMT6plex); K1(TMT6plex); K8(TMT6plex)	1647.99	0.619396	2.24736	0.827506	High	32.34	0.101724	1
306035198	COMM domain-containing protein 7 isoform 1 [Mus musculus]	16	1	2	2	4	1.1	0.647079	0.707858	256.717	16	4	4
	Sequence	# PSMs	# Proteins	# Protein Groups	Protein Group Accessions	Modifications	MH+ [Da]	127_C/128_N	127_N/126	131/130_C	A3	IonScore A3	Exp Value A3	# Missed Cleavages
	FLAQLSEFATSNQISLGPLK	2	1	1	306035198	N-Term(TMT6plex); K20(TMT6plex)	2622.5	0.639059	1.06033	0.695843	High	88.2	2.97566e-07	0
	TDLQTLGLSEEK	2	1	1	306035198	N-Term(TMT6plex); K12(TMT6plex)	1792.01	0.655199	1.14115	0.720081	High	85.15	7.54718e-07	0
83649709	ataxin-10 [Mus musculus]	45.89	1	17	17	84	0.810217	0.591163	0.709263	3274.1	45.89	33	84
	Sequence	# PSMs	# Proteins	# Protein Groups	Protein Group Accessions	Modifications	MH+ [Da]	127_C/128_N	127_N/126	131/130_C	A3	IonScore A3	Exp Value A3	# Missed Cleavages
	VNELDGIPLILDSSNIDDNNPFMMQWVVYAVR	2	1	1	83649709	N-Term(TMT6plex)	3906.97	0.809636	0.959623	0.884937	High	117.51	6.90337e-10	0
	MEEQGLADASLLK	4	1	1	83649709	N-Term(TMT6plex); K13(TMT6plex)	1863.03	0.587838	0.835611	0.788137	High	84.88	9.29425e-07	0
	ESTNIFSPSDSLK	6	1	1	83649709	N-Term(TMT6plex); K13(TMT6plex)	1883.02	0.485588	0.773705	0.670588	High	84.55	9.68426e-07	0
	DLEENLNIAINVIEAHQK	6	1	1	83649709	N-Term(TMT6plex); K18(TMT6plex)	2521.41	0.762647	0.915563	0.795591	High	81.89	1.80391e-06	0
	AEGDIEHMTEGFK	4	1	1	83649709	N-Term(TMT6plex); K13(TMT6plex)	1921.98	0.639946	0.75795	0.620486	High	80.16	2.45391e-06	0
	LSGIMVPAPIQDLEALR	6	1	1	83649709	N-Term(TMT6plex)	2052.18	0.840261	1.02445	0.897808	High	79.78	2.29643e-06	0
	NLTEDNSQNQDVIAK	5	1	1	83649709	N-Term(TMT6plex); K15(TMT6plex)	2147.14	0.544849	0.764241	0.767543	High	76.79	6.94617e-06	0
	SPELVEAMYGK	8	1	1	83649709	N-Term(TMT6plex); K11(TMT6plex)	1681.93	0.598785	0.873406	0.723425	High	72.42	1.23896e-05	0
	NLDTIGVAVDLVLLFR	2	1	1	83649709	N-Term(TMT6plex)	1987.18	0.565575	0.872537	0.677862	High	72.15	8.75905e-06	0
	MEEQGLADASLLK	4	1	1	83649709	N-Term(TMT6plex); M1(Oxidation); K13(TMT6plex)	1879.03	0.608558	0.775492	0.71013	High	71.21	2.21639e-05	0
	SPELVEAMYGK	2	1	1	83649709	N-Term(TMT6plex); M8(Oxidation); K11(TMT6plex)	1697.92	0.709691	0.844101	0.789751	High	68.99	2.69779e-05	0
	VEQDSLLTAFR	4	1	1	83649709	N-Term(TMT6plex)	1507.83	0.43467	0.915349	0.575262	High	65.39	6.47512e-05	0
	LVGEEQLTK	8	1	1	83649709	N-Term(TMT6plex); K9(TMT6plex)	1474.89	0.53949	0.809962	0.705269	High	63.47	8.10054e-05	0
	ITLLDIVIAK	8	1	1	83649709	N-Term(TMT6plex); K10(TMT6plex)	1557.04	0.462896	0.723571	0.692891	High	52.87	0.000103028	0
	DDISIFVR	4	1	1	83649709	N-Term(TMT6plex)	1193.67	0.575494	0.933937	0.724717	High	49.63	0.0014118	0
	LIGNLCYK	2	1	1	83649709	N-Term(TMT6plex); C6(Methylthio); K8(TMT6plex)	1427.82	0.207738	0.778734	0.359531	High	48.6	0.00228661	0
	ALTALFK	6	1	1	83649709	N-Term(TMT6plex); K7(TMT6plex)	1221.8	0.512305	0.786244	0.699446	High	38.29	0.00295772	0
	LTSEPHTEDK	1	1	1	83649709	N-Term(TMT6plex); K10(TMT6plex)	1614.88	0.639256	0.673601	0.624239	High	34.46	0.072246	0
	VIHEVGK	2	1	1	83649709	N-Term(TMT6plex); K7(TMT6plex)	1239.78	0.42542	0.768602	0.696882	High	30.86	0.0316246	0
18017602	SH3 domain-binding glutamic acid-rich-like protein 3 [Mus musculus]	38.71	1	4	4	13	0.932634	0.762994	0.709694	359.494	38.71	8	13
	Sequence	# PSMs	# Proteins	# Protein Groups	Protein Group Accessions	Modifications	MH+ [Da]	127_C/128_N	127_N/126	131/130_C	A3	IonScore A3	Exp Value A3	# Missed Cleavages
	IQYQLVDISQDNALR	4	1	1	18017602	N-Term(TMT6plex)	2005.09	0.453486	0.91052	0.506485	High	71.21	2.46084e-05	0
	IQYQLVDISQDNALRDEMR	3	1	1	18017602	N-Term(TMT6plex)	2536.3	0.836322	0.923261	0.722727	High	50.44	0.00336067	1
	VYSTSVTGSR	2	1	1	18017602	N-Term(TMT6plex)	1285.7	0.765154	0.988221	0.759364	High	43.55	0.00406907	0
	TLAGNPK	4	1	1	18017602	N-Term(TMT6plex); K7(TMT6plex)	1158.73	0.735576	0.957457	0.739396	High	32.75	0.0559552	0
21312048	M-phase phosphoprotein 6 [Mus musculus]	25.47	1	3	3	9	0.875518	0.74898	0.711749	303.32	25.47	5	9
	Sequence	# PSMs	# Proteins	# Protein Groups	Protein Group Accessions	Modifications	MH+ [Da]	127_C/128_N	127_N/126	131/130_C	A3	IonScore A3	Exp Value A3	# Missed Cleavages
	AEAAEEDETVEVDVSDEEMAR	4	1	1	21312048	N-Term(TMT6plex); M19(Oxidation)	2569.14	0.602336	0.638534	0.504656	High	65.33	1.73802e-05	0
	ANYEEDENGTIK	2	1	1	21312048	N-Term(TMT6plex); K12(TMT6plex)	1840.94	0.74898	0.923397	0.711749	High	53.41	0.000935104	0
	ANYEEDENGTIK	2	1	1	21312048	N-Term(TMT6plex); N8(Deamidated); K12(TMT6plex)	1841.92	0.782271	0.875518	0.727684	High	44.97	0.0051186	0
	GFNPEVEK	1	1	1	21312048	N-Term(TMT6plex); K8(TMT6plex)	1377.78	0.575811	0.77864	0.732113	High	43.29	0.00957083	0
6679685	enhancer of rudimentary homolog [Mus musculus]	17.31	2	2	2	9	0.526029	0.504745	0.712055	264.74	17.31	4	9
	Sequence	# PSMs	# Proteins	# Protein Groups	Protein Group Accessions	Modifications	MH+ [Da]	127_C/128_N	127_N/126	131/130_C	A3	IonScore A3	Exp Value A3	# Missed Cleavages
	ADTQTYQPYNK	6	2	1	6679685	N-Term(TMT6plex); K11(TMT6plex)	1786.94	0.441287	0.518331	0.712055	High	71.55	1.47737e-05	0
	MYEEHLK	3	2	1	6679685	N-Term(TMT6plex); K7(TMT6plex)	1407.77	0.568122	0.764203	0.62206	High	31.65	0.150803	0
594346510	DNA repair protein SWI5 homolog isoform a [Mus musculus]	40.5	1	3	3	4	0.623547	0.556711	0.712082	144.625	40.5	3	4
	Sequence	# PSMs	# Proteins	# Protein Groups	Protein Group Accessions	Modifications	MH+ [Da]	127_C/128_N	127_N/126	131/130_C	A3	IonScore A3	Exp Value A3	# Missed Cleavages
	SPQRPFPMIDENNDVSEEALSSDIK	2	1	1	594346510	N-Term(TMT6plex); K25(TMT6plex)	3276.65	0.549534	0.692714	0.662184	High	67.61	7.2473e-05	0
	HDMLDKEISQLIAEGYR	1	1	1	594346510	N-Term(TMT6plex); K6(TMT6plex)	2476.33	0.658373	0.609251	0.791765	High	42.11	0.0228723	1
	LYHGGYR	1	1	1	594346510	N-Term(TMT6plex)	1094.6	0.49074	0.482766	0.640418	High	40.29	0.00605675	0
118197277	fibrillin-1 precursor [Mus musculus]	1.43	1	4	4	7	0.82068	0.913406	0.712685	221.82	1.43	7	7
	Sequence	# PSMs	# Proteins	# Protein Groups	Protein Group Accessions	Modifications	MH+ [Da]	127_C/128_N	127_N/126	131/130_C	A3	IonScore A3	Exp Value A3	# Missed Cleavages
	DYLSGELGDNLK	2	1	1	118197277	N-Term(TMT6plex); K12(TMT6plex)	1781.97	1.03068	0.81379	0.83986	High	59.55	0.000269141	0
	GYILQEDGR	2	1	1	118197277	N-Term(TMT6plex)	1279.68	0.758571	0.827629	0.657861	High	48.72	0.00216991	0
	YLIESGNEDGFFK	1	1	1	118197277	N-Term(TMT6plex); K13(TMT6plex)	1977.04	0.945643	0.903555	0.772077	High	35.59	0.0822376	0
	GFQLDIR	2	1	1	118197277	N-Term(TMT6plex)	1077.63	0.882268	0.723975	0.628312	High	26.53	0.170083	0
407728607	GA-binding protein subunit beta-1 isoform f [Mus musculus]	10.56	5	1	2	4	1.18372	0.668907	0.713032	105.348	10.56	4	4
	Sequence	# PSMs	# Proteins	# Protein Groups	Protein Group Accessions	Modifications	MH+ [Da]	127_C/128_N	127_N/126	131/130_C	A3	IonScore A3	Exp Value A3	# Missed Cleavages
	KLLEAAR	2	5	1	407728607	N-Term(TMT6plex); K1(GlyGly)	1143.69				High	43.06	0.00661882	1
	EQEAEAYR	2	5	1	407728607	N-Term(TMT6plex)	1224.61	0.668907	1.18372	0.713032	High	36.03	0.0172376	0
21312268	type 2 phosphatidylinositol 4,5-bisphosphate 4-phosphatase [Mus musculus]	15.18	1	2	2	7	0.857772	0.59504	0.713112	444.17	15.18	4	7
	Sequence	# PSMs	# Proteins	# Protein Groups	Protein Group Accessions	Modifications	MH+ [Da]	127_C/128_N	127_N/126	131/130_C	A3	IonScore A3	Exp Value A3	# Missed Cleavages
	IINLGPVMLISEEQPAQPALPIQPEGTR	4	1	1	21312268	N-Term(TMT6plex)	3240.79	0.944707	0.98336	0.983507	High	112.65	1.17831e-09	0
	VCQSLINLDGK	3	1	1	21312268	N-Term(TMT6plex); C2(Methylthio); K11(TMT6plex)	1693.94	0.390417	0.768643	0.510901	High	80.06	2.69304e-06	0
31560497	phosphatidylserine synthase 2 [Mus musculus]	4.23	1	2	2	2	0.954197	0.972436	0.713181	62.33	4.23	2	2
	Sequence	# PSMs	# Proteins	# Protein Groups	Protein Group Accessions	Modifications	MH+ [Da]	127_C/128_N	127_N/126	131/130_C	A3	IonScore A3	Exp Value A3	# Missed Cleavages
	VAGGSGSESPLLK	1	1	1	31560497	N-Term(TMT6plex); K13(TMT6plex)	1659.97	1.00795	0.965042	0.907297	High	41.41	0.0174657	0
	QQSHQAR	1	1	1	31560497	N-Term(TMT6plex)	1083.59	0.938169	0.943473	0.560595	High	33.92	0.0112731	0
568929661	PREDICTED: zinc finger MYM-type protein 1 isoform X4 [Mus musculus]	2.26	3	2	2	2	1.0451	0.984614	0.713975	49.58	2.26	2	2
	Sequence	# PSMs	# Proteins	# Protein Groups	Protein Group Accessions	Modifications	MH+ [Da]	127_C/128_N	127_N/126	131/130_C	A3	IonScore A3	Exp Value A3	# Missed Cleavages
	GSFLELLELR	1	3	1	568929661	N-Term(TMT6plex)	1405.83	1.04631	1.02207	1.00405	High	31.35	0.146968	0
	STLTEQNIK	1	3	1	568929661	N-Term(TMT6plex); K9(TMT6plex)	1491.88	0.926557	1.06864	0.507704	High	31.23	0.143288	0
6753594	protein CYR61 precursor [Mus musculus]	37.47	1	14	14	80	0.724979	0.766296	0.715806	2501.89	37.47	27	80
	Sequence	# PSMs	# Proteins	# Protein Groups	Protein Group Accessions	Modifications	MH+ [Da]	127_C/128_N	127_N/126	131/130_C	A3	IonScore A3	Exp Value A3	# Missed Cleavages
	DSLDDQDDLLGLDASEVELTR	2	1	1	6753594	N-Term(TMT6plex)	2548.25	0.750733	0.58032	0.699876	High	106.08	6.35252e-09	0
	VLFNPLHAHGQK	10	1	1	6753594	N-Term(TMT6plex); K12(TMT6plex)	1819.08	0.873879	0.850927	0.86069	High	92.62	1.09513e-07	0
	GLECNFGASSTALK	2	1	1	6753594	N-Term(TMT6plex); C4(Methylthio); K14(TMT6plex)	1901.99	0.306003	0.701867	0.435808	High	72.01	1.40789e-05	0
	NNELIAIGK	8	1	1	6753594	N-Term(TMT6plex); K9(TMT6plex)	1429.88	0.852619	0.744743	0.808031	High	65.1	3.79952e-05	0
	LYSLFNDIHK	10	1	1	6753594	N-Term(TMT6plex); K10(TMT6plex)	1707.99	0.796304	0.796636	0.824832	High	64.24	7.54349e-05	0
	NNELIAIGK	7	1	1	6753594	N-Term(TMT6plex); N1(Deamidated); K9(TMT6plex)	1430.86	0.798918	0.768469	0.794474	High	60.67	0.000159495	0
	LYSLFNDIHK	6	1	1	6753594	N-Term(TMT6plex); N6(Deamidated); K10(TMT6plex)	1708.97	0.93651	0.967267	0.850228	High	58.49	0.00032542	0
	FTYAGCSSVK	3	1	1	6753594	N-Term(TMT6plex); C6(Methylthio); K10(TMT6plex)	1566.81	0.213718	0.513646	0.338115	High	58.19	0.000302652	0
	RLPVFGTEPR	5	1	1	6753594	N-Term(TMT6plex)	1400.82	0.838496	0.743514	0.847328	High	48.89	0.00221831	1
	LPVFGTEPR	1	1	1	6753594	N-Term(TMT6plex)	1244.72	0.818881	0.961904	0.959021	High	46.89	0.00429958	0
	CEDGEMFSK	6	1	1	6753594	N-Term(TMT6plex); C1(Methylthio); K9(TMT6plex)	1549.71	0.195353	0.644892	0.268613	High	44.82	0.000922907	0
	VTNDNPECR	6	1	1	6753594	N-Term(TMT6plex); C8(Methylthio)	1322.6	0.329704	0.537615	0.325549	High	43.85	0.00082216	0
	NVMMIQSCK	3	1	1	6753594	N-Term(TMT6plex); C8(Methylthio); K9(TMT6plex)	1557.8	0.241196	0.640117	0.327391	High	41.01	0.0103976	0
	QLNEDCSK	2	1	1	6753594	N-Term(TMT6plex); C6(Methylthio); K8(TMT6plex)	1440.72	0.1086	0.461791	0.217051	High	38.86	0.011279	0
	CEDGEMFSK	4	1	1	6753594	N-Term(TMT6plex); C1(Methylthio); M6(Oxidation); K9(TMT6plex)	1565.71	0.203702	0.872773	0.311824	High	36.45	0.00554838	0
	NVMMIQSCK	1	1	1	6753594	N-Term(TMT6plex); M4(Oxidation); C8(Methylthio); K9(TMT6plex)	1573.8	0.260213	0.556979	0.354112	High	34.14	0.0494183	0
	TQPCDHTK	2	1	1	6753594	N-Term(TMT6plex); C4(Methylthio); K8(TMT6plex)	1433.73	0.15178	0.484354	0.237815	High	30.41	0.115877	0
	AQSEGRPCEYNSR	2	1	1	6753594	N-Term(TMT6plex); C8(Methylthio)	1771.81	0.381514	0.781209	0.574618	High	30.09	0.0454483	0
226874940	coiled-coil domain-containing protein 58 isoform 3 [Mus musculus]	19.4	2	2	2	6	0.356451	0.614013	0.717462	356.89	19.4	4	6
	Sequence	# PSMs	# Proteins	# Protein Groups	Protein Group Accessions	Modifications	MH+ [Da]	127_C/128_N	127_N/126	131/130_C	A3	IonScore A3	Exp Value A3	# Missed Cleavages
	IVHELNTTVPTASFAGK	4	2	1	226874940	N-Term(TMT6plex); K17(TMT6plex)	2243.29	0.653162	0.326655	0.696898	High	113.33	9.83147e-10	0
	NLDDLTLLK	2	2	1	226874940	N-Term(TMT6plex); K9(TMT6plex)	1502.92	0.544495	0.356451	0.717462	High	53.57	0.000702607	0
78214312	ATP synthase F(0) complex subunit B1, mitochondrial precursor [Mus musculus]	46.48	1	12	12	64	1.27555	0.593661	0.717923	1703.33	46.48	22	64
	Sequence	# PSMs	# Proteins	# Protein Groups	Protein Group Accessions	Modifications	MH+ [Da]	127_C/128_N	127_N/126	131/130_C	A3	IonScore A3	Exp Value A3	# Missed Cleavages
	TGVTGPYVLGTGLSLYFLSK	3	1	1	78214312	N-Term(TMT6plex); K20(TMT6plex)	2531.46	0.57769	1.21528	0.763142	High	81.84	1.13808e-06	0
	QIQDAIDMEK	5	1	1	78214312	N-Term(TMT6plex); M8(Oxidation); K10(TMT6plex)	1664.89	0.561038	1.34026	0.733803	High	64.52	9.41233e-05	0
	LGLIPEEFFQFLYPK	4	1	1	78214312	N-Term(TMT6plex); K15(TMT6plex)	2299.32	0.295869	2.27115	0.647529	High	60.8	0.000149884	0
	AQQALVQK	6	1	1	78214312	N-Term(TMT6plex); K8(TMT6plex)	1343.84	0.55121	1.24457	0.7145	High	52.02	0.000549865	0
	QIQDAIDMEK	6	1	1	78214312	N-Term(TMT6plex); K10(TMT6plex)	1648.9	0.599141	1.21384	0.740914	High	51.53	0.00208109	0
	SISVQQEK	4	1	1	78214312	N-Term(TMT6plex); K8(TMT6plex)	1376.82	0.617706	1.14067	0.719565	High	51.37	0.00140311	0
	AQAQPIM	8	1	1	78214312	N-Term(TMT6plex); M7(Oxidation)	1003.54	0.894762	1.23211	0.926902	High	50.99	0.000172368	0
	IAQLEEVK	17	1	1	78214312	N-Term(TMT6plex); K8(TMT6plex)	1387.86	0.590699	1.31264	0.696366	High	48.66	0.00179506	0
	NNIALALEVTYR	3	1	1	78214312	N-Term(TMT6plex); N1(Deamidated)	1606.9	0.551753	1.45712	0.647244	High	47.17	0.00465085	0
	YGASFGEFIDK	3	1	1	78214312	N-Term(TMT6plex); K11(TMT6plex)	1691.91	0.421412	1.61606	0.571896	High	42.96	0.0140392	0
	HYLFDVQR	3	1	1	78214312	N-Term(TMT6plex)	1306.71	0.680234	1.04649	0.743974	High	36.93	0.0412127	0
	RHYLFDVQR	1	1	1	78214312	N-Term(TMT6plex)	1462.81	0.752663	1.40616	0.913054	High	34.82	0.0772111	1
	EEEHMIDWVEK	1	1	1	78214312	N-Term(TMT6plex); K11(TMT6plex)	1902.97	0.754789	1.2641	0.791872	High	31.52	0.137204	0
27883844	small nuclear ribonucleoprotein E [Mus musculus]	54.35	1	3	4	15	1.05456	0.68413	0.718318	429.09	54.35	8	15
	Sequence	# PSMs	# Proteins	# Protein Groups	Protein Group Accessions	Modifications	MH+ [Da]	127_C/128_N	127_N/126	131/130_C	A3	IonScore A3	Exp Value A3	# Missed Cleavages
	IEGCIIGFDEYMNLVLDDAEEIHSK	2	1	1	27883844	N-Term(TMT6plex); C4(Methylthio); K25(TMT6plex)	3357.65	0.298348	1.00307	0.36163	High	79.09	4.2092e-06	0
	GDNITLLQSVSN	4	1	1	27883844	N-Term(TMT6plex)	1489.81	0.693834	0.944736	0.824712	High	55.72	0.000731011	0
	VMVQPINLIFR	6	1	1	27883844	N-Term(TMT6plex)	1558.94	0.724412	1.32829	0.618795	High	54.91	0.000566924	0
	IEGCIIGFDEYMNLVLDDAEEIHSKTK	2	1	1	27883844	N-Term(TMT6plex); C4(Methylthio)	3357.65				High	36.84	0.0706643	1
	VMVQPINLIFR	1	1	1	27883844	N-Term(TMT6plex); M2(Oxidation)	1574.93	0.640672	1.05456	0.718318				0
28827826	CST complex subunit STN1 [Mus musculus]	22.22	1	6	6	15	0.79861	0.765499	0.723139	661.348	22.22	11	15
	Sequence	# PSMs	# Proteins	# Protein Groups	Protein Group Accessions	Modifications	MH+ [Da]	127_C/128_N	127_N/126	131/130_C	A3	IonScore A3	Exp Value A3	# Missed Cleavages
	NPALQEEEALNNK	2	1	1	28827826	N-Term(TMT6plex); K13(TMT6plex)	1928.05	0.723023	0.756191	0.711272	High	95.27	8.11413e-08	0
	DNLDLAGLTSLLSEK	2	1	1	28827826	N-Term(TMT6plex); K15(TMT6plex)	2047.17	0.685524	0.774766	0.735204	High	79.18	3.01652e-06	0
	VLELLEDQSDIVSTADHYYAAF	6	1	1	28827826	N-Term(TMT6plex)	2728.36	0.810469	1.24177	0.578615	High	78.25	4.75653e-06	0
	ELSMTSQLK	2	1	1	28827826	N-Term(TMT6plex); K9(TMT6plex)	1494.86	0.845705	0.753884	0.880449	High	49.63	0.00209292	0
	LQETIEQK	2	1	1	28827826	N-Term(TMT6plex); K8(TMT6plex)	1446.86	0.676626	0.566255	0.680707	High	44.15	0.00906483	0
	LSNAESSSDPAILSTAR	1	1	1	28827826	N-Term(TMT6plex)	1948.02	0.925737	0.823189	0.815751	High	39.67	0.0346773	0
406855425	NADH dehydrogenase [ubiquinone] iron-sulfur protein 8, mitochondrial [Mus musculus]	22.64	1	6	6	12	0.989591	0.674792	0.724262	308.25	22.64	10	12
	Sequence	# PSMs	# Proteins	# Protein Groups	Protein Group Accessions	Modifications	MH+ [Da]	127_C/128_N	127_N/126	131/130_C	A3	IonScore A3	Exp Value A3	# Missed Cleavages
	KEQESEVDMK	2	1	1	406855425	N-Term(TMT6plex); K1(TMT6plex); K10(TMT6plex)	1910.05	0.586903	1.1343	0.720823	High	49.91	0.00273101	1
	EPATINYPFEK	3	1	1	406855425	N-Term(TMT6plex); K11(TMT6plex)	1766.97	0.554498	1.00349	0.713554	High	47.36	0.00422037	0
	GLGMTLSYLFR	2	1	1	406855425	N-Term(TMT6plex)	1486.83	0.735239	1.11817	0.809313	High	42.57	0.0121848	0
	GLGMTLSYLFR	1	1	1	406855425	N-Term(TMT6plex); M4(Oxidation)	1502.83	0.740355	1.02278	0.858698	High	33.75	0.105192	0
	EQESEVDMK	2	1	1	406855425	N-Term(TMT6plex); M8(Oxidation); K9(TMT6plex)	1568.79	0.751348	0.863091	0.636158	High	32.62	0.0675018	0
	YDIDMTK	1	1	1	406855425	N-Term(TMT6plex); K7(TMT6plex)	1343.73	0.619315	0.865774	0.65274	High	30.34	0.0963998	0
	ILMWTELIR	1	1	1	406855425	N-Term(TMT6plex)	1403.83	0.787988	0.956873	0.818392				0
253735731	mitochondrial fission 1 protein isoform 2 [Mus musculus]	24.83	2	3	3	15	1.21319	0.632764	0.724826	759.99	24.83	6	15
	Sequence	# PSMs	# Proteins	# Protein Groups	Protein Group Accessions	Modifications	MH+ [Da]	127_C/128_N	127_N/126	131/130_C	A3	IonScore A3	Exp Value A3	# Missed Cleavages
	GLLQTEPQNNQAK	4	2	1	253735731	N-Term(TMT6plex); K13(TMT6plex)	1899.07	0.524117	1.2473	0.724826	High	87.77	3.59034e-07	0
	FQSEQAAGSVSK	8	2	1	253735731	N-Term(TMT6plex); K12(TMT6plex)	1696.93	0.645079	1.15599	0.669136	High	79.48	2.50294e-06	0
	GIVLLEELLPK	3	2	1	253735731	N-Term(TMT6plex); K11(TMT6plex)	1682.09	0.846451	1.36947	0.946401	High	52.04	0.000146916	0
6753812	FAS-associated death domain protein [Mus musculus]	20.98	1	3	4	10	0.8624	0.737036	0.725239	301.671	20.98	7	10
	Sequence	# PSMs	# Proteins	# Protein Groups	Protein Group Accessions	Modifications	MH+ [Da]	127_C/128_N	127_N/126	131/130_C	A3	IonScore A3	Exp Value A3	# Missed Cleavages
	NASVAGLVK	2	1	1	6753812	N-Term(TMT6plex); K9(TMT6plex)	1316.83	0.655049	0.855163	0.713021	High	52.94	0.000735815	0
	LNLVADLVEEAQESVSK	2	1	1	6753812	N-Term(TMT6plex); K17(TMT6plex)	2302.3	0.725484	0.818577	0.724429	High	51.93	0.00171267	0
	DSTVSSSETP	4	1	1	6753812	N-Term(TMT6plex)	1238.6	1.00046	0.871999	0.808053	High	50.86	0.000411816	0
	ELLASLR	2	2	2	6753812;568983413	N-Term(TMT6plex)	1030.65				High	24.06	0.151168	0
19527228	CDGSH iron-sulfur domain-containing protein 1 [Mus musculus]	46.3	1	3	3	16	0.625437	0.671059	0.725298	844.51	46.3	6	16
	Sequence	# PSMs	# Proteins	# Protein Groups	Protein Group Accessions	Modifications	MH+ [Da]	127_C/128_N	127_N/126	131/130_C	A3	IonScore A3	Exp Value A3	# Missed Cleavages
	HNEETGDNVGPLIIK	10	1	1	19527228	N-Term(TMT6plex); K15(TMT6plex)	2094.16	0.661229	0.653337	0.710932	High	112.17	1.7113e-09	0
	VEWIAAVTFAAGTAALGYLAYK	2	1	1	19527228	N-Term(TMT6plex); K22(TMT6plex)	2744.55	0.745262	0.787833	0.721484	High	83.59	8.617e-07	0
	VVHAFDMEDLGDK	4	1	1	19527228	N-Term(TMT6plex); K13(TMT6plex)	1934.01	0.631887	0.580839	0.79224	High	79.56	3.49914e-06	0
6678459	trans-Golgi network integral membrane protein 1 precursor [Mus musculus]	13.6	1	4	4	9	1.11102	0.95171	0.727474	347.64	13.6	7	9
	Sequence	# PSMs	# Proteins	# Protein Groups	Protein Group Accessions	Modifications	MH+ [Da]	127_C/128_N	127_N/126	131/130_C	A3	IonScore A3	Exp Value A3	# Missed Cleavages
	SSEPTEDVETK	4	1	1	6678459	N-Term(TMT6plex); K11(TMT6plex)	1679.88	0.936868	1.05567	0.714866	High	79.51	2.63572e-06	0
	ISPDTETSK	2	1	1	6678459	N-Term(TMT6plex); K9(TMT6plex)	1435.8	1.30517	1.24788	1.33821	High	46.09	0.00568837	0
	TESGETLAGDSDFSLKPEK	1	1	1	6678459	N-Term(TMT6plex); K16(TMT6plex); K19(TMT6plex)	2698.44	0.881613	0.82163	0.727474	High	44.01	0.0137627	0
	IIAFALEGK	2	1	1	6678459	N-Term(TMT6plex); K9(TMT6plex)	1419.9	1.08779	1.11102	1.21366	High	33.68	0.0184276	0
160333268	zinc finger protein 703 isoform 1 [Mus musculus]	7.24	1	4	4	10	0.903722	0.841878	0.728001	337.01	7.24	8	10
	Sequence	# PSMs	# Proteins	# Protein Groups	Protein Group Accessions	Modifications	MH+ [Da]	127_C/128_N	127_N/126	131/130_C	A3	IonScore A3	Exp Value A3	# Missed Cleavages
	SAPGAASAAAALK	4	1	1	160333268	N-Term(TMT6plex); K13(TMT6plex)	1543.93	0.982266	0.932775	0.735156	High	74.47	5.97717e-06	0
	QLGDSPAEDK	2	1	1	160333268	N-Term(TMT6plex); K10(TMT6plex)	1517.82	0.730395	0.748165	0.595857	High	53.34	0.00125617	0
	THTALPGAEK	2	1	1	160333268	N-Term(TMT6plex); K10(TMT6plex)	1482.87	0.791936	0.741959	0.728001	High	48.3	0.00160261	0
	LASASALGYQ	2	1	1	160333268	N-Term(TMT6plex)	1209.67	0.841878	1.00437	1.02207	High	36.08	0.0288527	0
160707961	AP-1 complex subunit gamma-like 2 [Mus musculus]	4.93	1	1	3	6	1.42344	0.992958	0.729327	192.495	4.93	5	6
	Sequence	# PSMs	# Proteins	# Protein Groups	Protein Group Accessions	Modifications	MH+ [Da]	127_C/128_N	127_N/126	131/130_C	A3	IonScore A3	Exp Value A3	# Missed Cleavages
	DDAVANLTQLIGEAEELHTYSVR	2	1	1	160707961	N-Term(TMT6plex)	2773.43	0.992958	1.42344	0.729327	High	58.85	0.000533516	0
	GYAITALMK	2	3	2	667751602;160707961	N-Term(TMT6plex); K9(TMT6plex)	1425.85				High	44.64	0.00300785	0
	FLLNNDK	2	3	2	160707961;667751602	N-Term(TMT6plex); K7(TMT6plex)	1321.79				High	35.06	0.0374423	0
10946574	creatine kinase B-type [Mus musculus]	46.72	1	12	12	41	0.796833	0.775915	0.731189	1904.01	46.72	20	41
	Sequence	# PSMs	# Proteins	# Protein Groups	Protein Group Accessions	Modifications	MH+ [Da]	127_C/128_N	127_N/126	131/130_C	A3	IonScore A3	Exp Value A3	# Missed Cleavages
	LGFSEVELVQMVVDGVK	8	1	1	10946574	N-Term(TMT6plex); K17(TMT6plex)	2307.31	0.42604	1.16305	0.693342	High	128.57	3.29488e-11	0
	TDLNPDNLQGGDDLDPNYVLSSR	4	1	1	10946574	N-Term(TMT6plex)	2747.34	0.713977	0.693354	0.675674	High	121.97	1.67156e-10	0
	LAVEALSSLDGDLSGR	6	1	1	10946574	N-Term(TMT6plex)	1832	0.743812	0.794127	0.766127	High	80.54	2.65719e-06	0
	RGTGGVDTAAVGGVFDVSNADR	3	1	1	10946574	N-Term(TMT6plex)	2350.2	0.934779	0.784633	0.882	High	77.91	5.1819e-06	1
	SMTEAEQQQLIDDHFLFDKPVSPLLLASGMAR	2	1	1	10946574	N-Term(TMT6plex); K19(TMT6plex)	4046.12	0.959186	0.863634	0.746567	High	77.18	5.89017e-06	0
	LEQGQAIDDLMPAQK	7	1	1	10946574	N-Term(TMT6plex); K15(TMT6plex)	2115.16	0.784375	0.753216	0.716936	High	74.75	1.02114e-05	0
	FCTGLTQIETLFK	3	1	1	10946574	N-Term(TMT6plex); C2(Methylthio); K13(TMT6plex)	2005.09	0.334031	0.649797	0.444503	High	70.6	2.84587e-05	0
	VLTPELYAELR	2	1	1	10946574	N-Term(TMT6plex)	1532.89	1.01634	0.686587	0.695757	High	57.34	0.000468818	0
	TFLVWINEEDHLR	1	1	1	10946574	N-Term(TMT6plex)	1901.01	0.822218	1.03469	0.781806	High	57.18	0.000532163	0
	LEQGQAIDDLMPAQK	1	1	1	10946574	N-Term(TMT6plex); M11(Oxidation); K15(TMT6plex)	2131.15	0.844957	0.90169	0.810115	High	36.52	0.0694492	0
	LLIEMEQR	2	1	1	10946574	N-Term(TMT6plex)	1260.72	0.665241	0.647214	0.606632	High	34.21	0.0992478	0
	GTGGVDTAAVGGVFDVSNADR	1	1	1	10946574	N-Term(TMT6plex)	2194.1	0.904551	1.124	0.743164	High	32.14	0.14348	0
	GIWHNDNK	1	1	1	10946574	N-Term(TMT6plex); K8(TMT6plex)	1441.8	0.666081	0.617089	0.707631	High	29.66	0.159133	0
569004471	PREDICTED: COMM domain-containing protein 10 isoform X5 [Mus musculus]	25.33	5	3	3	8	0.891328	0.695571	0.731931	352.42	25.33	6	8
	Sequence	# PSMs	# Proteins	# Protein Groups	Protein Group Accessions	Modifications	MH+ [Da]	127_C/128_N	127_N/126	131/130_C	A3	IonScore A3	Exp Value A3	# Missed Cleavages
	LQSPQAVLQLGVSK	2	5	1	569004471	N-Term(TMT6plex); K14(TMT6plex)	1926.18	0.646055	0.893752	0.685196	High	99.08	7.24265e-09	0
	AESSFSEEEEEK	4	5	1	569004471	N-Term(TMT6plex); K12(TMT6plex)	1858.9	0.653246	0.923572	0.776762	High	72.35	6.77568e-06	0
	AVPLINAIDTGR	2	5	1	569004471	N-Term(TMT6plex)	1468.87	0.748883	0.888911	0.776778	High	31.78	0.0660092	0
13384718	ubiquitin-conjugating enzyme E2 D3 [Mus musculus]	24.49	1	3	3	17	0.758268	0.742007	0.734469	472.937	24.49	6	17
	Sequence	# PSMs	# Proteins	# Protein Groups	Protein Group Accessions	Modifications	MH+ [Da]	127_C/128_N	127_N/126	131/130_C	A3	IonScore A3	Exp Value A3	# Missed Cleavages
	IYHPNINSNGSICLDILR	7	1	1	13384718	N-Term(TMT6plex); N9(Deamidated); C13(Methylthio)	2318.19	0.744375	0.870488	0.66605	High	83.83	1.32004e-06	0
	SQWSPALTISK	8	1	1	13384718	N-Term(TMT6plex); K11(TMT6plex)	1675.98	0.727928	0.720691	0.734469	High	68.29	2.92797e-05	0
	ELSDLAR	2	1	1	13384718	N-Term(TMT6plex)	1032.59				High	31.54	0.0690933	0
17978260	beta-1,3-galactosyltransferase 6 [Mus musculus]	6.46	1	2	2	2	0.721145	0.805762	0.734687	80.59	6.46	2	2
	Sequence	# PSMs	# Proteins	# Protein Groups	Protein Group Accessions	Modifications	MH+ [Da]	127_C/128_N	127_N/126	131/130_C	A3	IonScore A3	Exp Value A3	# Missed Cleavages
	FAVGTGGLGSEER	1	1	1	17978260	N-Term(TMT6plex)	1508.79	0.778491	0.713959	0.74315	High	65.39	5.73944e-05	0
	ADDDSFAR	1	1	1	17978260	N-Term(TMT6plex)	1125.54	0.833988	0.728402	0.72632	High	28.2	0.0403364	0
568937374	PREDICTED: CAP-Gly domain-containing linker protein 1 isoform X5 [Mus musculus]	24.53	2	2	45	78	1.01784	0.93132	0.735327	3045.96	24.53	45	78
	Sequence	# PSMs	# Proteins	# Protein Groups	Protein Group Accessions	Modifications	MH+ [Da]	127_C/128_N	127_N/126	131/130_C	A3	IonScore A3	Exp Value A3	# Missed Cleavages
	ASGPPSSETQEEFVDDFR	5	3	2	568937374;568937382	N-Term(TMT6plex)	2227.04				High	129.23	1.22026e-11	0
	ELVLTGLQDSLNQVNQVK	1	3	2	568937374;568937382	N-Term(TMT6plex); K18(TMT6plex)	2456.41				High	116.57	3.71524e-10	0
	VQAEDEANGLQAAPGR	2	3	2	568937374;568937382	N-Term(TMT6plex)	1854.95				High	107.31	3.95062e-09	0
	ATSHVGEIEQELALAR	1	3	2	568937374;568937382	N-Term(TMT6plex)	1953.06				High	106.07	6.58344e-09	0
	VQAEDEANGLQAAPGR	4	3	2	568937374;568937382	N-Term(TMT6plex); N8(Deamidated)	1855.93				High	103.35	9.33547e-09	0
	EPSATPQISNLTK	4	3	2	568937374;568937382	N-Term(TMT6plex); K13(TMT6plex)	1844.06				High	84.72	7.85205e-07	0
	VELLNQLEEEK	2	3	2	568937374;568937382	N-Term(TMT6plex); K11(TMT6plex)	1802.03				High	84.27	9.306e-07	0
	EEQFNVLSSELEK	2	3	2	568937374;568937382	N-Term(TMT6plex); K13(TMT6plex)	2010.08				High	80.25	2.74958e-06	0
	GEWCGVELDEPLGK	1	5	3	85662406;568937374;568937382	N-Term(TMT6plex); C4(Methylthio); K14(TMT6plex)	2036.03				High	78.26	3.60137e-06	0
	ALVQEIEDLTTEK	2	3	2	568937374;568937382	N-Term(TMT6plex); K13(TMT6plex)	1947.11				High	76.26	6.13601e-06	0
	QLQTSNSSLTK	1	3	2	568937374;568937382	N-Term(TMT6plex); K11(TMT6plex)	1664.96				High	74.02	8.26636e-06	0
	TPAAAAAPVEK	2	3	2	568937374;568937382	N-Term(TMT6plex); K11(TMT6plex)	1483.89				High	73.98	3.86947e-06	0
	EINAAQEELLK	1	3	2	568937374;568937382	N-Term(TMT6plex); K11(TMT6plex)	1716				High	71.48	1.54333e-05	0
	ISGTTALQEALK	1	5	3	85662406;568937374;568937382	N-Term(TMT6plex); K12(TMT6plex)	1690.02				High	69.05	1.63343e-05	0
	SQQLSALQEENVK	4	3	2	568937374;568937382	N-Term(TMT6plex); K13(TMT6plex)	1932.08				High	68.77	4.00276e-05	0
	TASESISNLSEAGSVK	1	3	2	568937374;568937382	N-Term(TMT6plex); K16(TMT6plex)	2038.11				High	66.25	6.97777e-05	0
	LENDIAEIMK	2	3	2	568937374;568937382	N-Term(TMT6plex); K10(TMT6plex)	1633.93				High	64.12	0.000101926	0
	ANENASFLQK	1	3	2	568937374;568937382	N-Term(TMT6plex); K10(TMT6plex)	1579.89				High	63.12	0.000119639	0
	HEEILQNLQK	1	3	2	568937374;568937382	N-Term(TMT6plex); K10(TMT6plex)	1710				High	62.06	0.000111112	0
	MSGDNSSQLTK	2	3	2	568937374;568937382	N-Term(TMT6plex); K11(TMT6plex)	1625.86				High	61.85	0.000119	0
	VWVNGNKPGFIQFLGETQFAPGQWAGIVLDEPIGK	3	3	2	568937374;568937382	N-Term(TMT6plex); N4(Deamidated); K7(TMT6plex); K35(TMT6plex)	4501.48				High	58.55	0.00014236	0
	LQNELDTLK	1	3	2	568937374;568937382	N-Term(TMT6plex); K9(TMT6plex)	1531.91				High	57.97	0.000352929	0
	MSGDNSSQLTK	1	3	2	568937374;568937382	N-Term(TMT6plex); M1(Oxidation); K11(TMT6plex)	1641.85				High	57.73	0.000276763	0
	GIGTDSAEFAELK	1	3	2	568937374;568937382	N-Term(TMT6plex); K13(TMT6plex)	1795.99				High	49.7	0.00273612	0
	QQHIEQLLAER	2	5	3	85662406;568937374;568937382	N-Term(TMT6plex)	1593.89				High	48.82	0.00320046	0
	SVEELQLK	1	3	2	568937374;568937382	N-Term(TMT6plex); K8(TMT6plex)	1403.85				High	48.53	0.00250332	0
	VEEESITK	2	5	3	85662406;568937374;568937382	N-Term(TMT6plex); K8(TMT6plex)	1392.8				High	47.06	0.003799	0
	LDYQHEIESLQSK	2	3	2	568937374;568937382	N-Term(TMT6plex); K13(TMT6plex)	2048.11				High	46.76	0.00750777	0
	EMETMQAK	1	3	2	568937374;568937382	N-Term(TMT6plex); K8(TMT6plex)	1425.75				High	45.85	0.00411215	0
	ENSDVIALWK	1	3	2	568937374;568937382	N-Term(TMT6plex); K10(TMT6plex)	1632.94				High	45.43	0.00701151	0
	LQNELDTLK	2	3	2	568937374;568937382	N-Term(TMT6plex); Q2(Deamidated); K9(TMT6plex)	1532.9				High	43.04	0.0101429	0
	NDGSVAGVR	1	3	2	568937374;568937382	N-Term(TMT6plex)	1103.6				High	42.96	0.00301219	0
	LDSAEDQHLVEMEDTLNK	1	3	2	568937374;568937382	N-Term(TMT6plex); Q7(Deamidated); K18(TMT6plex)	2546.29				High	41.03	0.0258628	0
	LLDLDALR	1	3	2	568937374;568937382	N-Term(TMT6plex)	1157.71				High	40.74	0.00893935	0
	ELLSVENQK	1	3	2	568937374;568937382	N-Term(TMT6plex); K9(TMT6plex)	1517.9				High	38.41	0.0332624	0
	EKEDSLEAVK	1	3	2	568937374;568937382	N-Term(TMT6plex); K2(TMT6plex); K10(TMT6plex)	1835.07				High	38.38	0.0301458	1
	QQLEGAEK	1	3	2	568937374;568937382	N-Term(TMT6plex); K8(TMT6plex)	1360.78				High	37.81	0.0381158	0
	AQESQIDFLNSVIVDLQR	1	2	1	568937374	N-Term(TMT6plex)	2304.25	1.06489	1.15056	0.831642	High	37.23	0.0676513	0
	RLESSKPPGDVDMSLSLLQEISALQEK	1	3	2	568937374;568937382	N-Term(TMT6plex); K6(TMT6plex); K27(TMT6plex)	3658.04				High	36.57	0.0305326	1
	SVLNNQLLEMK	1	3	2	568937374;568937382	N-Term(TMT6plex); K11(TMT6plex)	1747.02				High	36.41	0.0503746	0
	QQLEGAEK	2	3	2	568937382;568937374	N-Term(TMT6plex); Q1(Deamidated); K8(TMT6plex)	1361.77				High	34.8	0.07919	0
	LQEAEIK	1	3	2	568937374;568937382	N-Term(TMT6plex); K7(TMT6plex)	1288.79				High	32.99	0.0905975	0
	VLVGGTK	2	5	3	85662406;568937374;568937382	N-Term(TMT6plex); K7(TMT6plex)	1131.75				High	32.75	0.0105915	0
	EMETMQAK	1	3	2	568937374;568937382	N-Term(TMT6plex); M2(Oxidation); K8(TMT6plex)	1441.74				High	30.32	0.0969376	0
	MQDTVNK	1	3	2	568937374;568937382	N-Term(TMT6plex); K7(TMT6plex)	1293.73				High	29.9	0.154108	0
	VATVSEK	1	2	1	568937374	N-Term(TMT6plex); K7(TMT6plex)	1191.73	0.814507	0.900423	0.650167	High	29.79	0.0693223	0
	NLELQLK	1	3	2	568937374;568937382	N-Term(TMT6plex); K7(TMT6plex)	1315.83				High	28.84	0.126895	0
	VEDLQFR	1	5	3	85662406;568937382;568937374	N-Term(TMT6plex)	1135.63				High	28.48	0.160566	0
	SIGEVTLK	1	3	2	568937374;568937382	N-Term(TMT6plex); K8(TMT6plex)	1304.82				High	28.18	0.153727	0
	AQEVAELR	1	3	2	568937374;568937382	N-Term(TMT6plex)	1144.65				High	28.15	0.185262	0
21311849	gamma-glutamylcyclotransferase [Mus musculus]	14.36	1	2	2	4	1.04217	0.828073	0.73545	119.98	14.36	4	4
	Sequence	# PSMs	# Proteins	# Protein Groups	Protein Group Accessions	Modifications	MH+ [Da]	127_C/128_N	127_N/126	131/130_C	A3	IonScore A3	Exp Value A3	# Missed Cleavages
	SYLMTNYESAPPSPQYK	2	1	1	21311849	N-Term(TMT6plex); K17(TMT6plex)	2434.24	0.811338	1.22583	0.554343	High	52.09	0.00194366	0
	ISDEMEDIIK	2	1	1	21311849	N-Term(TMT6plex); K10(TMT6plex)	1650.91	0.845154	0.886027	0.975726	High	43.49	0.0118644	0
139949213	gametogenetin-binding protein 2 [Mus musculus]	3.01	1	2	2	4	1.00258	0.785697	0.735512	122.19	3.01	4	4
	Sequence	# PSMs	# Proteins	# Protein Groups	Protein Group Accessions	Modifications	MH+ [Da]	127_C/128_N	127_N/126	131/130_C	A3	IonScore A3	Exp Value A3	# Missed Cleavages
	GGQPLPWFEHR	2	1	1	139949213	N-Term(TMT6plex)	1552.82	0.779824	0.834579	0.598687	High	48.65	0.00251697	0
	DGEEEFPFER	2	1	1	139949213	N-Term(TMT6plex)	1483.69	0.791615	1.2044	0.903608	High	38.59	0.00449659	0
568967357	PREDICTED: rab-3A-interacting protein isoform X7 [Mus musculus]	22.53	2	5	5	14	0.973005	0.826194	0.736757	830.37	22.53	10	14
	Sequence	# PSMs	# Proteins	# Protein Groups	Protein Group Accessions	Modifications	MH+ [Da]	127_C/128_N	127_N/126	131/130_C	A3	IonScore A3	Exp Value A3	# Missed Cleavages
	EFLQGATITEASAGNDDIFGLSTDSLSR	4	2	1	568967357	N-Term(TMT6plex)	3144.56	0.888561	1.02112	0.736905	High	137.84	5.82765e-12	0
	DQLGQELEELTASLFEEAHK	3	2	1	568967357	N-Term(TMT6plex); K20(TMT6plex)	2745.44	0.451572	0.912504	0.575938	High	76.56	8.45335e-06	0
	SELASAVLEAVENNTLSIEPVGLQPIR	2	2	1	568967357	N-Term(TMT6plex)	3078.69	0.981411	1.05525	0.925029	High	73.62	1.15276e-05	0
	VRDQLGQELEELTASLFEEAHK	2	2	1	568967357	N-Term(TMT6plex); K22(TMT6plex)	3000.61	0.921535	0.800703	0.750173	High	66.12	8.66929e-05	1
	IDVLQAEVAALK	3	2	1	568967357	N-Term(TMT6plex); K12(TMT6plex)	1728.07	0.798571	0.863024	0.778314	High	57.56	0.000148378	0
377837185	PREDICTED: NHP2-like protein 1-like [Mus musculus]	55.47	1	5	5	24	0.789629	0.620452	0.737207	870.958	55.47	9	24
	Sequence	# PSMs	# Proteins	# Protein Groups	Protein Group Accessions	Modifications	MH+ [Da]	127_C/128_N	127_N/126	131/130_C	A3	IonScore A3	Exp Value A3	# Missed Cleavages
	LLDLVQQSCNYK	7	1	1	377837185	N-Term(TMT6plex); C9(Methylthio); K12(TMT6plex)	1928.04	0.185378	0.58692	0.309385	High	85.31	8.04122e-07	0
	QQIQSIQQSIER	9	1	1	377837185	N-Term(TMT6plex)	1686.93	0.788227	0.920027	0.878271	High	64.96	7.8065e-05	0
	AYPLADAHLTK	2	1	1	377837185	N-Term(TMT6plex); K11(TMT6plex)	1657.97	0.791292	0.8266	0.645063	High	64.5	7.28609e-05	0
	GISEFIVMAADAEPLEIILHLPLLCEDK	1	1	1	377837185	N-Term(TMT6plex); C25(Methylthio); K28(TMT6plex)	3583.93	0.154208	0.489453	0.322238	High	48.32	0.00402309	0
	NVPYVFVR	5	1	1	377837185	N-Term(TMT6plex)	1222.72	0.652665	0.792494	0.830959	High	37.01	0.0200958	0
31543974	14-3-3 protein beta/alpha [Mus musculus]	65.85	1	7	13	205	0.732754	0.632802	0.737323	7073.08	65.85	26	205
	Sequence	# PSMs	# Proteins	# Protein Groups	Protein Group Accessions	Modifications	MH+ [Da]	127_C/128_N	127_N/126	131/130_C	A3	IonScore A3	Exp Value A3	# Missed Cleavages
	QTTVSNSQQAYQEAFEISK	18	1	1	31543974	N-Term(TMT6plex); K19(TMT6plex)	2617.35	0.633159	0.685922	0.79119	High	129.63	4.24084e-11	0
	QTTVSNSQQAYQEAFEISK	19	1	1	31543974	N-Term(TMT6plex); N6(Deamidated); K19(TMT6plex)	2618.34	0.622294	0.883635	0.754077	High	95.85	1.01042e-07	0
	TAFDEAIAELDTLNEESYK	21	1	1	31543974	N-Term(TMT6plex); K19(TMT6plex)	2617.33	0.582268	0.687773	0.720684	High	94.7	1.25542e-07	0
	AVTEQGHELSNEER	15	1	1	31543974	N-Term(TMT6plex)	1827.91	0.796079	0.741026	0.649448	High	92.4	8.17988e-08	0
	DNLTLWTSENQGDEGDAGEGEN	4	1	1	31543974	N-Term(TMT6plex)	2580.12	0.508576	0.800959	0.706822	High	79.05	5.20207e-07	0
	TAFDEAIAELDTLNEESYKDSTLIMQLLR	3	1	1	31543974	N-Term(TMT6plex); K19(TMT6plex)	3787.98	1.08428	0.91743	1.23732	High	78.51	5.3398e-06	1
	YLILNATQAESK	12	1	1	31543974	N-Term(TMT6plex); K12(TMT6plex)	1809.05	0.592092	0.752246	0.783776	High	77.23	3.58978e-06	0
	YLSEVASGENK	14	1	1	31543974	N-Term(TMT6plex); K11(TMT6plex)	1654.91	0.593856	0.741971	0.723384	High	72.05	1.26275e-05	0
	LGLALNFSVFYYEILNSPEK	2	2	2	359385698;31543974	N-Term(TMT6plex); K20(TMT6plex)	2775.54				High	65.8	6.55726e-05	0
	YDDMAAAMK	8	2	2	31543976;31543974	N-Term(TMT6plex); K9(TMT6plex)	1473.75				High	64.89	3.6245e-05	0
	DSTLIMQLLR	14	7	7	31543976;226874906;6756039;134023662;6756037;359385698;31543974	N-Term(TMT6plex)	1418.82				High	63.7	0.00010063	0
	TAFDEAIAELDTLNEESYKDSTLIMQLLR	1	1	1	31543974	N-Term(TMT6plex); K19(TMT6plex); M25(Oxidation)	3803.97	0.899827	0.775066	0.985917	High	63.63	0.000166923	1
	DSTLIMQLLR	6	7	7	31543976;226874906;6756039;134023662;6756037;359385698;31543974	N-Term(TMT6plex); M6(Oxidation)	1434.82				High	51.84	0.00157702	0
	NLLSVAYK	14	7	7	31543976;226874906;6756039;134023662;6756037;359385698;31543974	N-Term(TMT6plex); K8(TMT6plex)	1365.85				High	50.63	0.000502979	0
	NLLSVAYK	2	7	7	31543976;226874906;6756039;134023662;6756037;359385698;31543974	N-Term(TMT6plex); N1(Deamidated); K8(TMT6plex)	1366.84				High	49.08	0.000926343	0
	VISSIEQK	18	5	5	31543976;6756039;6756037;31543974;134023662	N-Term(TMT6plex); K8(TMT6plex)	1361.84				High	47.72	0.00201332	0
	TAFDEAIAELDTLNEESYKDSTLIMQLLR	1	1	1	31543974	N-Term(TMT6plex); N14(Deamidated); K19(TMT6plex); M25(Oxidation)	3804.97	0.627465	0.77735	0.703086	High	46.56	0.00814643	1
	YDDMAAAMK	15	2	2	31543976;31543974	N-Term(TMT6plex); M4(Oxidation); K9(TMT6plex)	1489.74				High	45.25	0.0028182	0
	KEMQPTHPIR	6	3	3	6756039;359385698;31543974	N-Term(TMT6plex); K1(TMT6plex); M3(Oxidation)	1710.97				High	38.56	0.0287966	1
	KEMQPTHPIR	3	3	3	6756039;359385698;31543974	N-Term(TMT6plex); K1(TMT6plex)	1694.98				High	38.05	0.0268776	1
	YDDMAAAMK	9	2	2	31543976;31543974	N-Term(TMT6plex); M4(Oxidation); M8(Oxidation); K9(TMT6plex)	1505.74				High	35.52	0.0255154	0
13385090	cytochrome c oxidase subunit 6B1 [Mus musculus]	70.93	1	7	7	28	0.484826	0.734625	0.737336	841.2	70.93	12	28
	Sequence	# PSMs	# Proteins	# Protein Groups	Protein Group Accessions	Modifications	MH+ [Da]	127_C/128_N	127_N/126	131/130_C	A3	IonScore A3	Exp Value A3	# Missed Cleavages
	SLCPVSWVSAWDDR	4	1	1	13385090	N-Term(TMT6plex); C3(Methylthio)	1895.9	0.333076	0.520688	0.413657	High	89.11	1.0961e-07	0
	GGDVSVCEWYR	6	1	1	13385090	N-Term(TMT6plex); C7(Methylthio)	1545.7	0.177198	0.511971	0.321631	High	59.01	3.71785e-05	0
	IAEGTFPGK	10	1	1	13385090	N-Term(TMT6plex); K9(TMT6plex)	1377.81	0.736828	0.484553	0.742801	High	56.61	0.000344544	0
	IAEGTFPGKI	4	1	1	13385090	N-Term(TMT6plex); K9(TMT6plex)	1490.9	0.909532	0.4851	1.24128	High	34.29	0.0615936	1
	FPNQNQTK	1	1	1	13385090	N-Term(TMT6plex); K8(TMT6plex)	1434.81	0.656224	0.407415	0.731911	High	32.52	0.126001	0
	NCWQNYLDFHR	2	1	1	13385090	N-Term(TMT6plex); C2(Methylthio)	1770.81	0.645528	0.796551	0.847571	High	32.44	0.02255	0
	TAPFDSR	1	1	1	13385090	N-Term(TMT6plex)	1022.55	0.760844	0.448565	0.81153	High	26.91	0.0838243	0
83715998	ATP synthase subunit e, mitochondrial [Mus musculus]	33.8	1	3	3	13	1.2094	0.722123	0.737535	419.377	33.8	6	13
	Sequence	# PSMs	# Proteins	# Protein Groups	Protein Group Accessions	Modifications	MH+ [Da]	127_C/128_N	127_N/126	131/130_C	A3	IonScore A3	Exp Value A3	# Missed Cleavages
	ELAEAQDDSILK	5	1	1	83715998	N-Term(TMT6plex); K12(TMT6plex)	1790	0.818381	1.2094	0.737535	High	73.13	1.45703e-05	0
	VPPVQVSPLIK	6	1	1	83715998	N-Term(TMT6plex); K11(TMT6plex)	1635.06	0.722123	1.48661	0.761911	High	58.16	3.16206e-05	0
	MVPPVQVSPLIK	2	1	1	83715998	N-Term(TMT6plex); K12(TMT6plex)	1766.1	0.674247	1.07988	0.719467	High	40.83	0.00503057	0
269954704	HAUS augmin-like complex subunit 4 [Mus musculus]	26.72	1	9	9	21	1.32451	0.635468	0.737678	745.643	26.72	17	21
	Sequence	# PSMs	# Proteins	# Protein Groups	Protein Group Accessions	Modifications	MH+ [Da]	127_C/128_N	127_N/126	131/130_C	A3	IonScore A3	Exp Value A3	# Missed Cleavages
	VIQELLVDYYVK	4	1	1	269954704	N-Term(TMT6plex); K12(TMT6plex)	1940.16	0.59768	1.4259	0.683525	High	88.92	1.62407e-07	0
	AQDTNLTSEDK	2	1	1	269954704	N-Term(TMT6plex); K11(TMT6plex)	1679.89	0.462656	1.42734	0.573969	High	82.33	1.49355e-06	0
	LQLEVEEQLK	4	1	1	269954704	N-Term(TMT6plex); K10(TMT6plex)	1687.01	0.601357	1.26916	0.752108	High	69.95	1.71766e-05	0
	TDLLELMPPSQDFVWMK	2	1	1	269954704	N-Term(TMT6plex); K17(TMT6plex)	2508.34	0.74347	1.1284	0.845186	High	51.3	0.0027662	0
	INAQYLELK	2	1	1	269954704	N-Term(TMT6plex); K9(TMT6plex)	1549.94	0.643307	1.32451	0.73839	High	50.61	0.00116006	0
	VWTLTEVLVR	2	1	1	269954704	N-Term(TMT6plex)	1444.87	0.699771	1.50212	0.73796	High	41.61	0.0119032	0
	EQLVLLEK	2	1	1	269954704	N-Term(TMT6plex); K8(TMT6plex)	1429.9	0.582235	1.2433	0.744345	High	41.12	0.00627417	0
	VLSDTYSAEK	2	1	1	269954704	N-Term(TMT6plex); K10(TMT6plex)	1570.87	0.546603	1.00853	0.737678	High	34.38	0.063066	0
	EQAQAWSEVR	1	1	1	269954704	N-Term(TMT6plex)	1432.74	0.64316	1.20568	0.664845	High	32.8	0.0721873	0
254692964	oxysterol-binding protein-related protein 3 isoform 2 [Mus musculus]	21.73	4	14	14	37	0.724105	0.773198	0.738228	1367.84	21.73	25	37
	Sequence	# PSMs	# Proteins	# Protein Groups	Protein Group Accessions	Modifications	MH+ [Da]	127_C/128_N	127_N/126	131/130_C	A3	IonScore A3	Exp Value A3	# Missed Cleavages
	SYSDGSEASSEFSK	2	4	1	254692964	N-Term(TMT6plex); K14(TMT6plex)	1938.93	0.710341	0.657978	0.778342	High	92.31	7.5463e-08	0
	SEELFDEWVSK	4	4	1	254692964	N-Term(TMT6plex); K11(TMT6plex)	1826.96	0.74144	0.574632	0.673459	High	76.54	5.28042e-06	0
	VAMPVELNEPLNTLQR	6	4	1	254692964	N-Term(TMT6plex)	2053.13	0.811148	0.76585	0.714979	High	73.9	1.11724e-05	0
	LLEEGNIEEAEVQK	4	4	1	254692964	N-Term(TMT6plex); K14(TMT6plex)	2059.13	0.807614	0.788368	0.910827	High	67.87	5.06654e-05	0
	VLEENGVEHQPR	5	4	1	254692964	N-Term(TMT6plex)	1635.86	0.689953	0.875026	0.738228	High	67.03	4.79232e-05	0
	VPFWLQSSEDMEK	2	4	1	254692964	N-Term(TMT6plex); K13(TMT6plex)	2054.07	0.861261	0.772394	0.768644	High	64.48	0.000103531	0
	GYEQYYGFTQFALELNEMDPLSR	2	4	1	254692964	N-Term(TMT6plex)	3000.44	0.906948	0.840056	0.970891	High	64.28	8.5213e-05	0
	GEMTYTQEPPVQK	2	4	1	254692964	N-Term(TMT6plex); M3(Oxidation); K13(TMT6plex)	1982.03	0.661207	0.675935	0.698263	High	57.07	0.000549446	0
	GEMTYTQEPPVQK	1	4	1	254692964	N-Term(TMT6plex); K13(TMT6plex)	1966.04	0.672524	0.724105	0.748906	High	56.62	0.000707538	0
	LCEELEYSELLDK	1	4	1	254692964	N-Term(TMT6plex); C2(Methylthio); K13(TMT6plex)	2088.07	0.211896	0.581331	0.376083	High	56.56	0.00060687	0
	SAFNSISVER	2	4	1	254692964	N-Term(TMT6plex)	1338.72	0.95834	0.669656	0.783708	High	44.36	0.00716019	0
	QTLGPVLESSGEAR	1	4	1	254692964	N-Term(TMT6plex)	1672.91	0.879247	0.762834	0.978577	High	42.34	0.014627	0
	QNEIAMFPR	1	4	1	254692964	N-Term(TMT6plex)	1334.71	0.761793	0.75237	0.726722	High	36.75	0.0428616	0
	NLGVSQK	2	4	1	254692964	N-Term(TMT6plex); K7(TMT6plex)	1203.75	0.640798	0.625266	0.67225	High	32.25	0.0447342	0
	SLLPPTDTR	2	4	1	254692964	N-Term(TMT6plex)	1228.71	0.795665	0.633042	0.707398	High	29.95	0.081685	0
31541796	uridine-cytidine kinase-like 1 [Mus musculus]	5.47	1	3	3	3	0.806638	0.776217	0.739021	59.6	5.47	3	3
	Sequence	# PSMs	# Proteins	# Protein Groups	Protein Group Accessions	Modifications	MH+ [Da]	127_C/128_N	127_N/126	131/130_C	A3	IonScore A3	Exp Value A3	# Missed Cleavages
	VLLDHDVPEDK	1	1	1	31541796	N-Term(TMT6plex); K11(TMT6plex)	1737.98	0.776217	0.806638	0.739021	High	36.2	0.0557249	0
	SEPPLLR	1	1	1	31541796	N-Term(TMT6plex)	1040.63	0.988387	0.969448	0.900408	High	26.25	0.0473104	0
	QAEQNETACEDR	1	1	1	31541796	N-Term(TMT6plex); C9(Methylthio)	1668.72	0.273313	0.734885	0.345633	High	23.15	0.0965954	0
683523935	mannose-P-dolichol utilization defect 1 protein isoform 2 [Mus musculus]	12.56	2	2	2	6	0.950763	0.84309	0.739857	160.65	12.56	4	6
	Sequence	# PSMs	# Proteins	# Protein Groups	Protein Group Accessions	Modifications	MH+ [Da]	127_C/128_N	127_N/126	131/130_C	A3	IonScore A3	Exp Value A3	# Missed Cleavages
	GLGLGIVAGSLLVK	2	2	1	683523935	N-Term(TMT6plex); K14(TMT6plex)	1755.15	1.11871	0.877811	0.875863	High	58.13	3.06872e-05	0
	GLLVPILLPEK	4	2	1	683523935	N-Term(TMT6plex); K11(TMT6plex)	1650.1	0.660701	1.00846	0.739031	High	43.74	0.00084325	0
256000784	tropomyosin alpha-1 chain isoform Tpm1.7cy [Mus musculus]	66.55	1	8	27	288	0.276915	0.849491	0.739992	8274.03	66.55	50	288
	Sequence	# PSMs	# Proteins	# Protein Groups	Protein Group Accessions	Modifications	MH+ [Da]	127_C/128_N	127_N/126	131/130_C	A3	IonScore A3	Exp Value A3	# Missed Cleavages
	EENLSMHQMLDQTLLELNNM	4	4	3	256000784;256000788;256000782	N-Term(TMT6plex)	2632.27				High	107.57	4.13926e-09	0
	ATDAEADVASLNR	33	5	3	256000784;482677662;568926406	N-Term(TMT6plex)	1561.8				High	94.3	6.87897e-08	0
	ATDAEADVASLNR	2	5	3	256000784;482677662;568926406	N-Term(TMT6plex); N12(Deamidated)	1562.79				High	90.37	1.24572e-07	0
	EENLSMHQMLDQTLLELNNM	6	4	3	256000784;256000788;256000782	N-Term(TMT6plex); M20(Oxidation)	2648.26				High	84.65	6.44403e-07	0
	QLEDELVSLQK	20	2	1	256000784	N-Term(TMT6plex); K11(TMT6plex)	1760.02	0.865794	0.200627	0.76573	High	78.08	3.83779e-06	0
	LVIIESDLER	22	4	3	256000784;256000788;256000782	N-Term(TMT6plex)	1415.83				High	74.18	6.95902e-06	0
	IQLVEEELDR	16	9	6	359279904;256000784;256000788;256000782;482677662;568926406	N-Term(TMT6plex)	1472.82				High	70.87	1.62874e-05	0
	LEEAEKAADESER	2	9	6	359279904;256000784;256000788;256000782;482677662;568926406	N-Term(TMT6plex); K6(TMT6plex)	1935.01				High	67.1	5.63603e-05	1
	KATDAEADVASLNR	8	5	3	256000784;482677662;568926406	N-Term(TMT6plex); K1(TMT6plex)	1919.06				High	66.77	6.50593e-05	1
	GTEDELDKYSEALK	2	2	1	256000784	N-Term(TMT6plex); K8(TMT6plex); K14(TMT6plex)	2285.25	1.74658	0.59005	1.41124	High	61.78	0.000199322	1
	MEIQEIQLK	28	6	4	359279904;256000784;256000788;256000782	N-Term(TMT6plex); K9(TMT6plex)	1589.94				High	54.83	0.000802562	0
	AEQAEADK	30	6	4	256000784;256000782;482677662;568926406	N-Term(TMT6plex); K8(TMT6plex)	1319.72				High	54.83	0.000699467	0
	AELSEGQVR	12	1	1	256000784	N-Term(TMT6plex)	1217.67	0.769041	0.422784	0.762856	High	53.95	0.000716031	0
	RIQLVEEELDR	5	9	6	359279904;256000784;256000788;256000782;482677662;568926406	N-Term(TMT6plex)	1628.92				High	53.47	0.00104934	1
	MEIQEIQLK	14	6	4	359279904;256000784;256000788;256000782	N-Term(TMT6plex); M1(Oxidation); K9(TMT6plex)	1605.93				High	52.43	0.00144356	0
	ALMAAEDK	4	1	1	256000784	N-Term(TMT6plex); K8(TMT6plex)	1306.75	0.91694	0.232981	0.783028	High	51.74	0.00124364	0
	AADESER	2	10	7	47894398;359279904;256000784;256000788;256000782;482677662;568926406	N-Term(TMT6plex)	1006.5				High	50.81	0.00016556	0
	SIDDLEEK	12	4	3	256000784;256000788;256000782	N-Term(TMT6plex); K8(TMT6plex)	1406.78				High	49.19	0.00249081	0
	EDKYEEEIK	2	10	7	47894398;359279904;256000784;256000788;256000782;482677662;568926406	N-Term(TMT6plex); K3(TMT6plex); K9(TMT6plex)	1870.04				High	46.99	0.00450569	1
	IQLVEEELDRAQER	2	9	6	359279904;256000784;256000788;256000782;482677662;568926406	N-Term(TMT6plex)	1957.06				High	46.79	0.00564049	1
	KATDAEADVASLNRR	1	5	3	256000784;482677662;568926406	N-Term(TMT6plex); K1(TMT6plex)	2075.16				High	46.19	0.00703637	2
	AEQAEADKK	5	6	4	256000784;256000782;482677662;568926406	N-Term(TMT6plex); K8(TMT6plex); K9(TMT6plex)	1676.98				High	46.14	0.00517451	1
	LDKENALDR	4	6	4	482677662;568926406;256000784;256000782	N-Term(TMT6plex); K3(TMT6plex)	1531.89				High	45.93	0.00609457	1
	LDKENALDR	1	6	4	256000784;256000782;482677662;568926406	N-Term(TMT6plex); K3(TMT6plex); N5(Deamidated)	1532.87				High	44.73	0.00930623	1
	KLVIIESDLER	3	4	3	256000784;256000788;256000782	N-Term(TMT6plex); K1(TMT6plex)	1773.09				High	43.82	0.00428855	1
	QLEEQLR	6	1	1	256000784	N-Term(TMT6plex); Q5(Deamidated)	1145.64	1.27444	0.327325	1.08983	High	43.47	0.00666799	0
	GTEDELDK	11	2	1	256000784	N-Term(TMT6plex); K8(TMT6plex)	1364.73	0.767908	0.141589	0.70594	High	41.29	0.0148455	0
	LATALQK	20	9	6	359279904;256000784;256000788;256000782;482677662;568926406	N-Term(TMT6plex); K7(TMT6plex)	1202.79				High	40.64	0.00319302	0
	LVIIESDLERAEER	1	4	3	256000784;256000788;256000782	N-Term(TMT6plex)	1901.06				High	38.31	0.0430833	1
	IMDQTLK	4	1	1	256000784	N-Term(TMT6plex); K7(TMT6plex)	1306.78	0.877764	0.279967	0.706515	High	36.65	0.030743	0
	GTEDELDKYSEALKDAQEK	1	2	1	256000784	N-Term(TMT6plex); K8(TMT6plex); K14(TMT6plex); K19(TMT6plex)	3085.68	1.38061	0.55115	1.42828	High	32.36	0.167115	2
	QLEEQLR	2	1	1	256000784	N-Term(TMT6plex)	1144.65	0.970733	0.499286	0.821509	High	31.47	0.0864691	0
	IMDQTLK	1	1	1	256000784	N-Term(TMT6plex); M2(Oxidation); K7(TMT6plex)	1322.78	0.295279	0.276915	0.484136	High	29.18	0.143609	0
	GTEDELDK	2	2	1	256000784	N-Term(TMT6plex)	1135.57	0.636361	0.680974	0.263435	High	27.43	0.111864	0
281485553	poly (ADP-ribose) polymerase family, member 4 [Mus musculus]	1.22	1	2	2	2	1.0195	0.997972	0.740556	86.19	1.22	2	2
	Sequence	# PSMs	# Proteins	# Protein Groups	Protein Group Accessions	Modifications	MH+ [Da]	127_C/128_N	127_N/126	131/130_C	A3	IonScore A3	Exp Value A3	# Missed Cleavages
	EDVDFLPYVSWQEK	1	1	1	281485553	N-Term(TMT6plex); K14(TMT6plex)	2213.16	1.25423	0.790956	0.999123	High	64.52	0.000114679	0
	NGDSPGQLQK	1	1	1	281485553	N-Term(TMT6plex); K10(TMT6plex)	1501.84	0.794073	1.31408	0.548904	High	34.67	0.106299	0
6680451	inhibin beta A chain precursor [Mus musculus]	7.31	1	2	2	6	0.872156	0.918961	0.740797	329.1	7.31	4	6
	Sequence	# PSMs	# Proteins	# Protein Groups	Protein Group Accessions	Modifications	MH+ [Da]	127_C/128_N	127_N/126	131/130_C	A3	IonScore A3	Exp Value A3	# Missed Cleavages
	AEMNELMEQTSEIITFAESGTAR	4	1	1	6680451	N-Term(TMT6plex)	2787.34	0.845618	0.809311	0.687236	High	97.97	3.94182e-08	0
[truncated: 74,845 more rows]
